# Supplementary material for: Oncogenic drivers dictate immune control of acute myeloid leukemia
Source: Nat Commun. 2023 Apr 14;14:2155. doi: 10.1038/s41467-023-37592-9 (PMC10104832; doi:10.1038/s41467-023-37592-9)
Supplement: Supplementary file 5 — Supplementary Data 1 [file 41467_2023_37592_MOESM5_ESM.xlsx]

## Sheet: DE_NrasD12D_WT_vs_RAG
Ensembl.Gene.ID	Associated.Gene.Name	Gene.Biotype	Chromosome.Name	Gene.Start..bp.	Gene.End..bp.	Strand	Description	logFC	logCPM	LR	PValue	Adj.p	WT1	WT3	WT4	WT5	WT6	RAG7	RAG8	RAG9	RAG10	RAG11
ENSMUSG00000054843	Atrnl1	protein_coding	19	57611034	58133338	1	attractin like 1 [Source:MGI Symbol;Acc:MGI:2147749]	-6.96089	4.90244	523.818	6.25047e-116	7.88872e-112	0.787418	0.544565	0.330735	0.482948	0.254026	73.5634	64.9236	71.6044	45.4703	37.915
ENSMUSG00000027669	Gnb4	protein_coding	3	32580332	32616585	-1	guanine nucleotide binding protein (G protein), beta 4 [Source:MGI Symbol;Acc:MGI:104581]	3.79097	3.00169	208.58	2.80401e-47	1.76947e-43	12.0838	13.7131	14.3997	14.3787	20.0668	0.658626	1.10318	1.35777	0.913976	1.32144
ENSMUSG00000054072	Iigp1	protein_coding	18	60376029	60392627	1	interferon inducible GTPase 1 [Source:MGI Symbol;Acc:MGI:1926259]	5.091	3.19135	164.401	1.23636e-37	5.20136e-34	12.629	16.4855	16.2824	24.8938	18.4423	0.23643	1.15013	0.535961	0.130568	0.482832
ENSMUSG00000055523	Gucy2g	protein_coding	19	55198297	55241236	-1	guanylate cyclase 2g [Source:MGI Symbol;Acc:MGI:106025]	3.93007	2.27804	152.275	5.51783e-35	1.74101e-31	8.20732	8.61403	8.47192	6.87103	13.1077	0.320869	0.539856	0.535961	0.881334	0.68613
ENSMUSG00000005947	Itgae	protein_coding	11	73090583	73147446	1	integrin alpha E, epithelial-associated [Source:MGI Symbol;Acc:MGI:1298377]	2.0751	7.84331	136.253	1.75668e-31	4.43422e-28	266.511	444.142	363.936	303.884	491.693	72.3982	85.2268	91.292	81.9314	105.918
ENSMUSG00000041180	Hectd2	protein_coding	19	36554639	36621135	1	HECT domain containing 2 [Source:MGI Symbol;Acc:MGI:2442663]	6.76328	0.88904	134.889	3.49091e-31	7.34312e-28	1.99883	3.76072	4.14284	2.30498	5.70543	0.0675514	0	0.0714614	0	0
ENSMUSG00000013584	Aldh1a2	protein_coding	9	71215789	71296243	1	aldehyde dehydrogenase family 1, subfamily A2 [Source:MGI Symbol;Acc:MGI:107928]	3.09305	6.02981	133.499	7.03114e-31	1.26771e-27	127.198	87.6255	125.12	96.3919	151.984	5.52232	14.0832	11.3624	16.5821	20.4568
ENSMUSG00000053931	Cnn3	protein_coding	3	121426541	121458205	1	calponin 3, acidic [Source:MGI Symbol;Acc:MGI:1919244]	5.66245	1.02868	122.573	1.72902e-28	2.72775e-25	6.42049	2.32678	2.18794	5.0929	3.58177	0.0844392	0.11736	0.0357307	0.032642	0.0762367
ENSMUSG00000028270	Gbp2	protein_coding	3	142620602	142638008	1	guanylate binding protein 2 [Source:MGI Symbol;Acc:MGI:102772]	4.03752	1.61823	119.978	6.39712e-28	8.9709e-25	7.57133	3.58918	6.25777	6.07921	5.08027	0.287093	0.422496	0.571691	0.130568	0.304947
ENSMUSG00000038775	Vill	protein_coding	9	119052778	119071525	1	villin-like [Source:MGI Symbol;Acc:MGI:1201781]	-2.00629	4.82239	119.532	8.01002e-28	1.01094e-24	13.8101	9.28236	11.3722	14.1152	8.02723	45.6985	43.5406	45.4137	47.2656	42.3368
ENSMUSG00000005672	Kit	protein_coding	5	75574916	75656722	1	kit oncogene [Source:MGI Symbol;Acc:MGI:96677]	4.28985	1.38944	114.029	1.28389e-26	1.47309e-23	3.17996	5.74268	4.45221	3.55625	7.59538	0.168878	0.187776	0.428769	0.16321	0.304947
ENSMUSG00000040183	Ankrd6	protein_coding	4	32804035	32950841	-1	ankyrin repeat domain 6 [Source:MGI Symbol;Acc:MGI:2154278]	-3.57675	1.22868	109.851	1.05654e-25	1.11122e-22	0.423994	0.4208	0.457941	0.329282	0.152416	3.78288	4.45968	4.28769	4.5046	4.06596
ENSMUSG00000002985	Apoe	protein_coding	7	19696109	19699166	-1	apolipoprotein E [Source:MGI Symbol;Acc:MGI:88057]	-1.60005	7.0847	106.773	4.99259e-25	4.84704e-22	71.5036	78.2193	75.6112	46.363	66.9867	214.307	208.948	180.119	188.54	219.867
ENSMUSG00000035273	Hpse	protein_coding	5	100679484	100719716	-1	heparanase [Source:MGI Symbol;Acc:MGI:1343124]	3.21096	2.79263	106.282	6.39705e-25	5.76694e-22	8.29818	10.4457	13.0259	12.403	18.2899	0.607962	1.47874	1.14338	1.50153	1.93133
ENSMUSG00000046550	Spin2	protein_coding	X	153832225	153834243	1	spindlin family, member 2 [Source:MGI Symbol;Acc:MGI:3605548]	-3.05885	1.61953	105.331	1.03348e-24	8.69573e-22	0.51485	0.594071	0.559706	0.768326	0.812884	5.21834	4.2719	4.96657	6.72425	5.71775
ENSMUSG00000020407	Upp1	protein_coding	11	9118103	9136170	1	uridine phosphorylase 1 [Source:MGI Symbol;Acc:MGI:1097668]	3.47432	2.89901	103.902	2.12532e-24	1.67648e-21	12.0233	12.1289	14.1962	13.1274	16.8673	0.439084	0.891936	0.857537	1.82795	2.0838
ENSMUSG00000076609	Igkc	IG_C_gene	6	70726435	70726757	1	immunoglobulin kappa constant [Source:MGI Symbol;Acc:MGI:96495]	11.5692	2.26579	100.211	1.36991e-23	1.01703e-20	24.5917	11.1883	1.22118	1.38299	9.50058	0	0	0	0	0
ENSMUSG00000073555	Gm4951	protein_coding	18	60212080	60247820	1	predicted gene 4951 [Source:MGI Symbol;Acc:MGI:3644953]	4.26248	0.998595	98.5687	3.13935e-23	2.20121e-20	2.60454	4.00998	3.7653	4.56605	3.55637	0.0844392	0.328608	0.357307	0.065284	0.127061
ENSMUSG00000031563	Wwc2	protein_coding	8	47826083	47990543	-1	WW, C2 and coiled-coil domain containing 2 [Source:MGI Symbol;Acc:MGI:1261872]	-4.58071	1.01614	98.1321	3.9138e-23	2.5998e-20	0.302853	0.173271	0.127206	0.0878086	0.10161	6.62003	3.47386	3.53734	2.15437	2.79535
ENSMUSG00000004872	Pax3	protein_coding	1	78101267	78197134	-1	paired box gene 3 [Source:MGI Symbol;Acc:MGI:97487]	2.19675	3.05472	97.1177	6.53261e-23	4.10481e-20	10.509	14.9508	16.7657	14.3128	11.6344	3.10736	2.95747	3.53734	2.15437	2.87158
ENSMUSG00000031613	Hpgd	protein_coding	8	56294552	56321046	1	hydroxyprostaglandin dehydrogenase 15 (NAD) [Source:MGI Symbol;Acc:MGI:108085]	-4.34579	3.21726	97.0296	6.82997e-23	4.10481e-20	1.09027	0.470306	0.915883	1.66836	0.203221	8.68035	13.5668	14.4352	26.3094	24.8278
ENSMUSG00000070576	Mn1	protein_coding	5	111417362	111457033	1	meningioma 1 [Source:MGI Symbol;Acc:MGI:1261813]	-5.90128	0.747329	96.6399	8.31569e-23	4.77056e-20	0.0908559	0.0742589	0	0.0439043	0.0508052	2.93848	2.01859	1.07192	4.63516	5.28574
ENSMUSG00000038679	Trps1	protein_coding	15	50654761	50890041	-1	trichorhinophalangeal syndrome I (human) [Source:MGI Symbol;Acc:MGI:1927616]	3.77032	1.53192	95.8822	1.21929e-22	6.69071e-20	5.17879	6.43577	6.30941	3.00745	5.71559	0.62485	0.492912	0.285846	0.130568	0.304947
ENSMUSG00000035969	Rusc2	protein_coding	4	43381979	43427088	1	RUN and SH3 domain containing 2 [Source:MGI Symbol;Acc:MGI:2140371]	-2.78556	3.73636	86.7968	1.20264e-20	6.32439e-18	3.72509	3.93572	5.26633	1.99765	1.9814	35.5996	22.6505	22.9391	14.3625	19.2625
ENSMUSG00000030605	Mfge8	protein_coding	7	79133769	79149060	-1	milk fat globule-EGF factor 8 protein [Source:MGI Symbol;Acc:MGI:102768]	1.78593	8.26776	86.6021	1.32704e-20	6.47454e-18	456.157	438.003	522.231	330.643	659.401	118.84	141.982	168.792	98.3177	158.928
ENSMUSG00000033577	Myo6	protein_coding	9	80165031	80311729	1	myosin VI [Source:MGI Symbol;Acc:MGI:104785]	1.87804	5.63668	86.5921	1.33379e-20	6.47454e-18	74.3504	80.4223	70.6247	49.5164	118.732	18.8299	18.402	18.9015	25.6566	23.6334
ENSMUSG00000000861	Bcl11a	protein_coding	11	24078056	24174123	1	B cell CLL/lymphoma 11A (zinc finger protein) [Source:MGI Symbol;Acc:MGI:106190]	3.4233	1.76255	86.2105	1.61769e-20	7.39489e-18	9.17645	7.43084	4.42321	5.0929	4.57247	0.219542	0.774576	0.568476	0.675036	0.609894
ENSMUSG00000041886	Macc1	protein_coding	12	119443410	119466934	1	metastasis associated in colon cancer 1 [Source:MGI Symbol;Acc:MGI:2685113]	4.63319	1.53044	86.1827	1.64058e-20	7.39489e-18	3.84623	3.39115	4.88471	2.78792	12.5489	0.118215	0.164304	0.285846	0.391704	0.152473
ENSMUSG00000079808	AC168977.1	protein_coding	GL456212.1	128555	150452	-1		1.89501	4.31515	82.8317	8.93457e-20	3.88839e-17	30.3622	21.6737	31.9473	47.6289	25.7704	8.50168	8.0685	9.89562	7.71526	7.51389
ENSMUSG00000061143	Maml3	protein_coding	3	51687611	52104891	-1	mastermind like 3 (Drosophila) [Source:MGI Symbol;Acc:MGI:2389461]	-3.50767	2.96664	82.2506	1.19883e-19	5.04346e-17	1.4537	1.2624	0.686912	2.41474	0.457247	21.9035	15.8905	14.1851	8.87862	9.78371
ENSMUSG00000040950	Mgl2	protein_coding	11	70130329	70137550	1	macrophage galactose N-acetyl-galactosamine specific lectin 2 [Source:MGI Symbol;Acc:MGI:2385729]	2.77523	2.81833	82.1098	1.28735e-19	5.24116e-17	12.8958	10.5953	13.102	9.06163	15.8388	0.979157	2.12469	1.39171	1.22864	3.11097
ENSMUSG00000046794	Ppp1r3b	protein_coding	8	35375741	35388124	1	protein phosphatase 1, regulatory (inhibitor) subunit 3B [Source:MGI Symbol;Acc:MGI:2177268]	-2.51139	2.71528	81.0529	2.19759e-19	8.66745e-17	2.54397	1.60894	2.13706	2.43669	1.04151	13.1725	11.5013	8.11087	8.65013	13.4939
ENSMUSG00000020042	Btbd11	protein_coding	10	85386814	85660292	1	BTB (POZ) domain containing 11 [Source:MGI Symbol;Acc:MGI:1921257]	-1.46851	4.86945	80.8443	2.4422e-19	9.34029e-17	15.1427	14.3072	16.6385	18.813	13.0315	41.7298	43.7283	48.5938	42.304	36.187
ENSMUSG00000052477	C130026I21Rik	protein_coding	1	84992690	85270566	-1	RIKEN cDNA C130026I21 gene [Source:MGI Symbol;Acc:MGI:3612702]	1.39477	5.2143	79.5179	4.77871e-19	1.77388e-16	55.9218	42.9424	59.367	65.5397	46.4383	20.4289	20.0866	20.7349	19.8205	20.176
ENSMUSG00000026009	Icos	protein_coding	1	60977927	61000320	1	inducible T cell co-stimulator [Source:MGI Symbol;Acc:MGI:1858745]	6.75708	0.0890953	79.4582	4.92532e-19	1.77607e-16	1.96855	1.53468	1.27206	0.723982	4.62328	0.0168878	0	0.0357307	0.032642	0
ENSMUSG00000068154	Insm1	protein_coding	2	146221921	146225016	1	insulinoma-associated 1 [Source:MGI Symbol;Acc:MGI:1859980]	-3.81613	1.02083	77.5016	1.32618e-18	4.64936e-16	0.363424	0.123765	0.4325	0.329282	0.0762078	2.48251	2.58192	4.39488	4.76573	4.3709
ENSMUSG00000025877	Hk3	protein_coding	13	55005985	55021385	-1	hexokinase 3 [Source:MGI Symbol;Acc:MGI:2670962]	1.1701	7.29374	76.936	1.76585e-18	6.02344e-16	201.518	225.351	216.072	240.201	209.953	96.7166	83.2552	90.6488	93.4214	114.558
ENSMUSG00000046006	Gapt	protein_coding	13	110352615	110357172	-1	Grb2-binding adaptor, transmembrane [Source:MGI Symbol;Acc:MGI:3608341]	-3.05334	2.0749	75.7087	3.28749e-18	1.09188e-15	1.21141	0.915859	0.941324	0.987847	0.457247	4.91436	5.23426	5.10949	12.0123	9.80912
ENSMUSG00000040212	Emp3	protein_coding	7	45918023	45921426	-1	epithelial membrane protein 3 [Source:MGI Symbol;Acc:MGI:1098729]	-2.29834	4.57179	75.5582	3.54795e-18	1.14817e-15	10.297	10.619	9.61677	6.32222	3.42935	51.8457	38.3767	42.5196	30.9773	31.7145
ENSMUSG00000036826	Tmem149	protein_coding	7	30565427	30567962	1	transmembrane protein 149 [Source:MGI Symbol;Acc:MGI:3655979]	3.01237	2.32928	75.2808	4.08312e-18	1.28833e-15	7.09373	10.3623	9.70988	7.30107	10.0129	0.720097	0.419914	0.850034	1.73231	1.74201
ENSMUSG00000034127	Tspan8	protein_coding	10	115817284	115849893	1	tetraspanin 8 [Source:MGI Symbol;Acc:MGI:2384918]	-3.33563	2.31302	74.5409	5.93939e-18	1.82832e-15	1.42341	0.816847	0.915883	1.14151	0.152416	10.7238	10.8675	9.21852	7.24652	6.30223
ENSMUSG00000020717	Pecam1	protein_coding	11	106654217	106750628	-1	platelet/endothelial cell adhesion molecule 1 [Source:MGI Symbol;Acc:MGI:97537]	-3.23551	4.00241	74.3964	6.39058e-18	1.92037e-15	7.32905	2.17826	1.42471	3.13916	1.32094	33.0495	28.7063	23.7609	30.3244	27.369
ENSMUSG00000035239	Neu3	protein_coding	7	99811439	99828417	-1	neuraminidase 3 [Source:MGI Symbol;Acc:MGI:1355305]	1.53931	3.55631	73.5028	1.00494e-17	2.94961e-15	15.9604	18.0944	17.7579	20.196	15.6734	6.53559	6.43133	5.68118	5.41857	5.59069
ENSMUSG00000028927	Padi2	protein_coding	4	140906344	140952586	1	peptidyl arginine deiminase, type II [Source:MGI Symbol;Acc:MGI:1338892]	-1.57398	4.5553	72.2994	1.849e-17	5.30368e-15	14.7114	11.4606	11.5355	13.7361	7.87075	31.6443	31.6403	34.3729	33.9434	42.6547
ENSMUSG00000063415	Cyp26b1	protein_coding	6	84571414	84593908	-1	cytochrome P450, family 26, subfamily b, polypeptide 1 [Source:MGI Symbol;Acc:MGI:2176159]	3.83255	3.32195	71.5894	2.6497e-17	7.43153e-15	11.2056	10.5448	25.2377	24.5206	22.0241	0.219542	1.54915	2.64407	0.97926	1.11814
ENSMUSG00000016626	Nlrp14	protein_coding	7	107166990	107198102	1	NLR family, pyrin domain containing 14 [Source:MGI Symbol;Acc:MGI:1924108]	-5.20175	2.93387	71.4152	2.8943e-17	7.86853e-15	0.635992	0.321788	0.20353	0.680517	0.177818	3.68155	6.68952	8.50391	43.5118	11.5626
ENSMUSG00000032554	Trf	protein_coding	9	103204001	103230444	-1	transferrin [Source:MGI Symbol;Acc:MGI:98821]	-3.42505	4.65657	71.3909	2.9302e-17	7.86853e-15	6.28814	4.97559	5.04804	2.76005	2.45948	37.1679	96.1207	48.6606	13.1959	32.9614
ENSMUSG00000024867	Pip5k1b	protein_coding	19	24294794	24555872	-1	phosphatidylinositol-4-phosphate 5-kinase, type 1 beta [Source:MGI Symbol;Acc:MGI:107930]	-4.68312	3.61695	71.2806	3.09866e-17	8.14754e-15	1.27198	0.297035	0.381618	2.50255	0.127013	18.7455	23.9649	21.6885	32.8705	19.5674
ENSMUSG00000035067	Xkr6	protein_coding	14	63606503	63820809	1	X Kell blood group precursor related family member 6 homolog [Source:MGI Symbol;Acc:MGI:2447765]	4.34205	-0.0933657	69.4467	7.85079e-17	2.02214e-14	1.20414	1.58419	2.44235	1.60251	1.60036	0.0337757	0.023472	0.178654	0.065284	0.127061
ENSMUSG00000025656	Arhgef9	protein_coding	X	95048937	95196821	-1	CDC42 guanine nucleotide exchange factor (GEF) 9 [Source:MGI Symbol;Acc:MGI:2442233]	8.53221	-0.668183	68.5512	1.23623e-16	3.12049e-14	1.54455	0.891106	2.36603	0.460995	0.58426	0	0	0	0	0
ENSMUSG00000022305	Lrp12	protein_coding	15	39870603	39943994	-1	low density lipoprotein-related protein 12 [Source:MGI Symbol;Acc:MGI:2443132]	-1.77293	3.18525	67.2778	2.35826e-16	5.83601e-14	4.1188	5.0496	5.0628	2.61231	3.78499	14.2702	13.2617	13.2561	13.7749	14.8662
ENSMUSG00000022895	Ets2	protein_coding	16	95702075	95721051	1	E26 avian leukemia oncogene 2, 3 domain [Source:MGI Symbol;Acc:MGI:95456]	-1.28307	6.19642	66.5038	3.49225e-16	8.46443e-14	45.0948	39.8275	48.1093	51.1266	30.5085	101.057	94.7799	89.5054	126.259	103.479
ENSMUSG00000037902	Sirpa	protein_coding	2	129592835	129632228	1	signal-regulatory protein alpha [Source:MGI Symbol;Acc:MGI:108563]	-2.61496	6.49016	66.4689	3.55451e-16	8.46443e-14	33.9498	22.5747	40.4515	23.5108	6.09663	150.133	160.056	132.704	161.088	161.978
ENSMUSG00000028527	Ak4	protein_coding	4	101419277	101466995	1	adenylate kinase 4 [Source:MGI Symbol;Acc:MGI:87979]	2.04853	2.97291	65.8006	4.98921e-16	1.16609e-13	12.5781	11.7002	12.9371	10.9102	15.0622	1.82085	2.45259	2.56725	3.89843	4.36023
ENSMUSG00000022186	Oxct1	protein_coding	15	4026383	4155344	1	3-oxoacid CoA transferase 1 [Source:MGI Symbol;Acc:MGI:1914291]	1.51414	6.62261	65.7574	5.09978e-16	1.17026e-13	149.313	122.101	128.858	146.952	187.313	35.9397	41.9567	46.3688	74.3098	54.7766
ENSMUSG00000028328	Tmod1	protein_coding	4	46038935	46116032	1	tropomodulin 1 [Source:MGI Symbol;Acc:MGI:98775]	-4.93681	1.31438	65.5957	5.53585e-16	1.24764e-13	0.0908559	0.223024	0.182413	0.181105	0.0762078	6.61682	7.30707	7.13471	0.869256	1.39539
ENSMUSG00000045287	Rtn4rl1	protein_coding	11	75193783	75267769	1	reticulon 4 receptor-like 1 [Source:MGI Symbol;Acc:MGI:2661375]	2.62963	3.03875	64.9359	7.73755e-16	1.71326e-13	10.0244	19.1093	14.5524	9.02234	18.0359	1.09771	1.38485	2.17957	3.29684	3.35441
ENSMUSG00000030200	Bcl2l14	protein_coding	6	134396318	134438736	1	BCL2-like 14 (apoptosis facilitator) [Source:MGI Symbol;Acc:MGI:1914063]	1.31212	5.43759	64.7277	8.59972e-16	1.87133e-13	59.3289	66.1151	57.6497	67.8322	59.6961	30.2292	27.2979	24.8686	16.9412	23.735
ENSMUSG00000045827	Serpinb9	protein_coding	13	33003250	33017957	1	serine (or cysteine) peptidase inhibitor, clade B, member 9 [Source:MGI Symbol;Acc:MGI:106603]	1.78207	6.14903	64.533	9.49277e-16	2.03065e-13	115.874	100.274	83.498	92.1552	161.535	20.3667	24.1996	27.9057	41.488	44.5985
ENSMUSG00000023074	Mospd1	protein_coding	X	53344598	53370502	-1	motile sperm domain containing 1 [Source:MGI Symbol;Acc:MGI:1917630]	1.59048	5.03735	64.2421	1.10033e-15	2.31454e-13	40.6429	45.6939	44.115	42.7848	74.8361	12.6828	16.3365	13.6491	19.5526	18.8559
ENSMUSG00000066191	Anks6	protein_coding	4	47015669	47057306	-1	ankyrin repeat and sterile alpha motif domain containing 6 [Source:MGI Symbol;Acc:MGI:1922941]	-3.13173	0.707419	62.814	2.27179e-15	4.70037e-13	0.575421	0.198024	0.356177	0.241474	0.279429	2.22919	3.16872	2.42969	3.94968	2.43957
ENSMUSG00000095079	AC160982.1	IG_C_gene	12	113258768	113260236	-1		7.76957	0.594954	62.4852	2.68455e-15	5.4648e-13	0.696562	7.1041	1.14485	0.526852	5.08052	0	0.046944	0	0	0
ENSMUSG00000058325	Dock1	protein_coding	7	134670687	135173639	1	dedicator of cytokinesis 1 [Source:MGI Symbol;Acc:MGI:2429765]	-2.31084	3.48088	62.3778	2.83498e-15	5.67941e-13	5.45136	2.4753	3.53633	5.64171	1.62577	20.7889	20.2563	20.3665	15.3091	14.9932
ENSMUSG00000026893	Gca	protein_coding	2	62664285	62694109	1	grancalcin [Source:MGI Symbol;Acc:MGI:1918521]	1.56156	3.03513	61.5708	4.27112e-15	8.42277e-13	11.2589	11.3955	13.825	12.1507	12.5847	3.67023	3.75059	3.85892	4.04663	5.10659
ENSMUSG00000026674	Ddr2	protein_coding	1	169972308	170110501	-1	discoidin domain receptor family, member 2 [Source:MGI Symbol;Acc:MGI:1345277]	2.03527	6.33894	61.1474	5.29571e-15	1.02826e-12	87.3292	129.256	162.51	171.638	104.104	18.3571	34.3395	34.1586	18.8018	51.7901
ENSMUSG00000021796	Bmpr1a	protein_coding	14	34410734	34503341	-1	bone morphogenetic protein receptor, type 1A [Source:MGI Symbol;Acc:MGI:1338938]	1.89885	3.61566	61.0013	5.70357e-15	1.09068e-12	12.2958	22.4633	23.3514	23.8976	14.8298	4.88835	4.87255	4.93084	3.49269	7.36853
ENSMUSG00000049313	Sorl1	protein_coding	9	41964720	42124297	-1	sortilin-related receptor, LDLR class A repeats-containing [Source:MGI Symbol;Acc:MGI:1202296]	-3.18202	5.58851	60.7039	6.6338e-15	1.24932e-12	21.1964	8.06946	4.85825	10.5146	3.14992	123.227	108.073	94.9958	48.5958	53.9446
ENSMUSG00000049907	Rasl11b	protein_coding	5	74195296	74199478	1	RAS-like, family 11, member B [Source:MGI Symbol;Acc:MGI:1916189]	-2.5138	2.14656	60.6752	6.73115e-15	1.24932e-12	1.30227	1.78221	1.11941	1.44884	0.889092	10.4029	9.57658	7.86076	4.96158	4.04054
ENSMUSG00000040616	Tmem51	protein_coding	4	142030992	142084304	-1	transmembrane protein 51 [Source:MGI Symbol;Acc:MGI:2384874]	-2.22996	3.43788	60.5858	7.04402e-15	1.28844e-12	2.99764	3.53967	3.81618	6.54174	2.15922	12.3585	15.373	13.7163	23.8254	23.1119
ENSMUSG00000022686	B3gnt5	protein_coding	16	19760208	19772753	1	UDP-GlcNAc:betaGal beta-1,3-N-acetylglucosaminyltransferase 5 [Source:MGI Symbol;Acc:MGI:2137302]	3.85402	1.39635	60.3666	7.87375e-15	1.39964e-12	6.72334	2.72282	2.49324	4.45629	7.92562	0.38842	0.211248	0.0357307	0.261136	0.711542
ENSMUSG00000047878	A4galt	protein_coding	15	83226726	83251774	-1	alpha 1,4-galactosyltransferase [Source:MGI Symbol;Acc:MGI:3512453]	-2.74105	2.97358	60.3751	7.83992e-15	1.39964e-12	3.05882	2.07925	3.3328	1.0537	0.685871	14.5573	15.515	11.9698	9.89052	15.3744
ENSMUSG00000026883	Dab2ip	protein_coding	2	35558266	35730994	1	disabled 2 interacting protein [Source:MGI Symbol;Acc:MGI:1916851]	-3.34671	1.24738	60.2168	8.49621e-15	1.48931e-12	0.817703	0.321788	0.254412	0.395139	0.304831	3.78288	3.82594	1.89373	3.81911	7.64908
ENSMUSG00000024304	Cdh2	protein_coding	18	16588877	16809246	-1	cadherin 2 [Source:MGI Symbol;Acc:MGI:88355]	4.10025	0.0861981	59.7083	1.10011e-14	1.90198e-12	2.4834	2.22777	2.21338	0.724421	2.00681	0.185766	0.11736	0	0.097926	0.101649
ENSMUSG00000022659	Gcsam	protein_coding	16	45610380	45622867	1	germinal center associated, signaling and motility [Source:MGI Symbol;Acc:MGI:102969]	1.94701	4.92182	59.0327	1.55072e-14	2.64481e-12	38.6138	57.4516	38.06	42.7189	65.2085	9.42341	18.9888	16.5076	9.23768	7.57285
ENSMUSG00000037348	Paqr7	protein_coding	4	134496697	134510235	1	progestin and adipoQ receptor family member VII [Source:MGI Symbol;Acc:MGI:1919154]	-1.27288	5.12759	58.9036	1.65585e-14	2.78647e-12	19.8672	23.1193	23.3296	21.2058	15.267	44.8541	55.3	55.7756	45.6662	43.2008
ENSMUSG00000031758	Cdyl2	protein_coding	8	116568724	116732991	-1	chromodomain protein, Y chromosome-like 2 [Source:MGI Symbol;Acc:MGI:1923046]	1.57336	3.3908	58.2455	2.3136e-14	3.81688e-12	14.1432	14.431	14.934	16.7934	18.3153	3.78288	5.06995	4.35915	6.00613	6.83589
ENSMUSG00000076498	Trbc2	IG_C_gene	6	41546730	41548181	1	T cell receptor beta, constant 2 [Source:MGI Symbol;Acc:MGI:4835227]	9.153	-0.115712	58.2328	2.32866e-14	3.81688e-12	5.2963	1.74434	0.785878	0.175617	0.957171	0	0	0	0	0
ENSMUSG00000036622	Atp13a2	protein_coding	4	140986873	141007330	1	ATPase type 13A2 [Source:MGI Symbol;Acc:MGI:1922022]	-1.78131	5.59892	57.7267	3.01179e-14	4.87331e-12	20.7454	25.0252	24.3218	22.2156	17.4516	121.66	84.288	69.6749	40.6066	55.2716
ENSMUSG00000028577	Plaa	protein_coding	4	94567514	94603244	-1	phospholipase A2, activating protein [Source:MGI Symbol;Acc:MGI:104810]	2.40978	4.37947	57.6041	3.20563e-14	5.12129e-12	37.8869	10.9408	40.5024	60.4123	25.9869	7.3631	7.74576	6.14568	5.05951	6.226
ENSMUSG00000032011	Thy1	protein_coding	9	44043384	44048579	1	thymus cell antigen 1, theta [Source:MGI Symbol;Acc:MGI:98747]	9.17463	-0.0959517	57.4374	3.48901e-14	5.50436e-12	5.45136	1.60894	0.788677	0.153665	1.09231	0	0	0	0	0
ENSMUSG00000047250	Ptgs1	protein_coding	2	36230426	36252272	1	prostaglandin-endoperoxide synthase 1 [Source:MGI Symbol;Acc:MGI:97797]	-1.83824	4.10041	57.3198	3.70405e-14	5.77146e-12	7.08676	8.39125	6.99633	11.3493	3.73418	32.0531	26.007	22.0816	22.3924	29.9864
ENSMUSG00000064262	Gimap8	protein_coding	6	48647234	48660875	1	GTPase, IMAP family member 8 [Source:MGI Symbol;Acc:MGI:2685303]	9.84331	0.546596	56.9052	4.5733e-14	7.03898e-12	10.2667	1.75746	0.585147	0.219522	1.60036	0	0	0	0	0
ENSMUSG00000054934	Kcnmb4	protein_coding	10	116417861	116473878	-1	potassium large conductance calcium-activated channel, subfamily M, beta member 4 [Source:MGI Symbol;Acc:MGI:1913272]	-2.21016	1.59975	56.2411	6.41068e-14	9.74809e-12	1.17144	1.05794	1.35067	1.0818	0.672661	4.95641	5.71168	5.52182	4.62831	3.5445
ENSMUSG00000039774	Galnt12	protein_coding	4	47091909	47123070	1	UDP-N-acetyl-alpha-D-galactosamine:polypeptide N-acetylgalactosaminyltransferase 12 [Source:MGI Symbol;Acc:MGI:2444664]	-1.19327	4.74939	55.9171	7.55935e-14	1.13579e-11	14.9004	16.5845	15.7227	16.047	19.0012	31.3945	35.4662	33.7298	43.9035	40.8375
ENSMUSG00000040829	Zmynd15	protein_coding	11	70459433	70466202	1	zinc finger, MYND-type containing 15 [Source:MGI Symbol;Acc:MGI:3603821]	1.76354	5.0856	55.876	7.7188e-14	1.1461e-11	34.8454	41.477	82.3638	34.2247	71.11	15.0965	12.9948	17.8679	14.7754	15.7388
ENSMUSG00000041957	Pkp2	protein_coding	16	16213318	16272712	1	plakophilin 2 [Source:MGI Symbol;Acc:MGI:1914701]	3.65081	-0.017013	55.6516	8.65235e-14	1.26978e-11	1.57484	1.60894	1.60279	1.66836	2.23543	0.0675514	0.023472	0.285846	0.130568	0.203298
ENSMUSG00000000303	Cdh1	protein_coding	8	106603351	106670246	1	cadherin 1 [Source:MGI Symbol;Acc:MGI:88354]	1.29704	5.06947	55.4916	9.38607e-14	1.36163e-11	38.9469	50.9168	54.1134	39.7115	56.343	19.9783	17.0641	18.3656	15.7987	24.9294
ENSMUSG00000028347	Tmeff1	protein_coding	4	48585174	48663131	1	transmembrane protein with EGF-like and two follistatin-like domains 1 [Source:MGI Symbol;Acc:MGI:1926810]	1.50208	4.5634	55.4538	9.568e-14	1.37225e-11	27.9836	31.9313	35.2869	33.2795	47.1981	9.50785	11.5013	9.14706	13.4811	17.4328
ENSMUSG00000015437	Gzmb	protein_coding	14	56258856	56262260	-1	granzyme B [Source:MGI Symbol;Acc:MGI:109267]	7.97942	-1.18293	55.2019	1.08764e-13	1.54237e-11	1.4537	1.11388	0.712353	0.219522	0.48265	0	0	0	0	0
ENSMUSG00000035104	Fam176a	protein_coding	6	82041043	82093099	1	family with sequence similarity 176, member A [Source:MGI Symbol;Acc:MGI:2385247]	2.28603	2.81112	55.1462	1.11889e-13	1.56906e-11	7.93475	9.75266	11.3468	12.864	16.3085	2.11098	2.62886	2.82273	0.848692	3.30359
ENSMUSG00000032053	Pou2af1	protein_coding	9	51213690	51240079	1	POU domain, class 2, associating factor 1 [Source:MGI Symbol;Acc:MGI:105086]	10.5254	1.22015	54.7102	1.39681e-13	1.93727e-11	16.7781	3.19313	0.228971	0.219522	2.71808	0	0	0	0	0
ENSMUSG00000026616	Cr2	protein_coding	1	195136811	195176715	-1	complement receptor 2 [Source:MGI Symbol;Acc:MGI:88489]	10.3834	1.07579	54.5891	1.48557e-13	2.03798e-11	16.4752	1.46042	0.534265	0.197569	2.28624	0	0	0	0	0
ENSMUSG00000028578	5830433M19Rik	protein_coding	4	94500081	94556796	-1	RIKEN cDNA 5830433M19 gene [Source:MGI Symbol;Acc:MGI:1915020]	3.0583	1.53689	54.3965	1.63851e-13	2.22362e-11	5.05765	1.63369	6.18221	8.26411	4.36925	0.337757	0.484932	0.821806	0.718124	0.68613
ENSMUSG00000068227	Il2rb	protein_coding	15	78480553	78495066	-1	interleukin 2 receptor, beta chain [Source:MGI Symbol;Acc:MGI:96550]	5.52876	0.27088	54.3028	1.7186e-13	2.3075e-11	5.72392	2.79708	1.45015	0.548804	0.990702	0.0168878	0.023472	0.0357307	0.032642	0.127061
ENSMUSG00000054793	Cadm4	protein_coding	7	24482023	24504539	1	cell adhesion molecule 4 [Source:MGI Symbol;Acc:MGI:2449088]	-2.11629	2.21844	54.2091	1.80246e-13	2.39461e-11	1.8474	1.80697	2.36603	1.38299	1.27013	10.7069	7.37021	7.36053	4.56988	6.98836
ENSMUSG00000004612	Nkg7	protein_coding	7	43437073	43438246	1	natural killer cell group 7 sequence [Source:MGI Symbol;Acc:MGI:1931250]	8.31629	-0.895193	53.7217	2.30996e-13	3.03688e-11	2.60454	1.13864	0.483383	0.263426	0.533455	0	0	0	0	0
ENSMUSG00000034981	Parm1	protein_coding	5	91517615	91626894	1	prostate androgen-regulated mucin-like protein 1 [Source:MGI Symbol;Acc:MGI:2443349]	-6.31763	-0.804797	53.4117	2.70479e-13	3.51929e-11	0	0	0	0.0439043	0	0.810616	2.25331	1.10765	0.261136	0.660718
ENSMUSG00000050272	Dscam	protein_coding	16	96592079	97170752	-1	Down syndrome cell adhesion molecule [Source:MGI Symbol;Acc:MGI:1196281]	-1.06995	6.61477	52.6807	3.92423e-13	5.05385e-11	59.9044	73.1697	75.7384	58.8976	50.2718	142.314	113.604	128.273	148.488	125.13
ENSMUSG00000022265	Ank	protein_coding	15	27466677	27594909	1	progressive ankylosis [Source:MGI Symbol;Acc:MGI:3045421]	-1.93598	7.5673	52.3018	4.75949e-13	6.06763e-11	80.7709	89.3582	87.9502	56.2414	81.028	462.05	345.977	363.417	129.099	188.406
ENSMUSG00000034957	Cebpa	protein_coding	7	35119293	35121926	1	CCAAT/enhancer binding protein (C/EBP), alpha [Source:MGI Symbol;Acc:MGI:99480]	-2.80996	3.66635	51.9524	5.6862e-13	7.17655e-11	3.72509	4.97534	2.97662	3.11721	1.04151	34.7889	25.8427	28.1201	9.36825	11.4101
ENSMUSG00000015533	Itga2	protein_coding	13	114835916	114932041	-1	integrin alpha 2 [Source:MGI Symbol;Acc:MGI:96600]	2.65833	1.37423	50.9536	9.45748e-13	1.18181e-10	2.51368	6.41101	6.25853	4.0831	2.71808	0.574187	0.751104	1.00046	0.424346	0.68613
ENSMUSG00000074874	Ctla2b	protein_coding	13	60895351	60897447	-1	cytotoxic T lymphocyte-associated protein 2 beta [Source:MGI Symbol;Acc:MGI:88555]	1.30795	4.40604	50.6309	1.11474e-12	1.37933e-10	27.5557	21.4556	28.258	33.0141	41.4792	11.247	14.1754	11.9308	11.6842	11.2574
ENSMUSG00000039682	Lap3	protein_coding	5	45493374	45512674	1	leucine aminopeptidase 3 [Source:MGI Symbol;Acc:MGI:1914238]	1.12796	5.75789	50.5572	1.15742e-12	1.41625e-10	77.8333	68.0706	68.1315	75.2081	84.0319	23.7105	31.2647	33.2653	42.0102	38.1438
ENSMUSG00000045994	B3gat1	protein_coding	9	26733728	26763101	1	beta-1,3-glucuronyltransferase 1 (glucuronosyltransferase P) [Source:MGI Symbol;Acc:MGI:1924148]	4.97011	-0.501973	50.541	1.16702e-12	1.41625e-10	0.757133	0.445553	1.52647	0.965895	2.66727	0	0.046944	0.0357307	0.065284	0.0508245
ENSMUSG00000039264	Gimap3	protein_coding	6	48765089	48766519	-1	GTPase, IMAP family member 3 [Source:MGI Symbol;Acc:MGI:1932723]	9.5138	0.220106	50.2536	1.35108e-12	1.60867e-10	8.55257	1.10126	0.483383	0.153665	1.18681	0	0	0	0	0
ENSMUSG00000042351	Grap2	protein_coding	15	80623505	80650559	1	GRB2-related adaptor protein 2 [Source:MGI Symbol;Acc:MGI:1333842]	4.77278	0.461595	50.2661	1.34251e-12	1.60867e-10	7.02619	1.73271	1.52647	0.680517	2.05761	0.0168878	0.093888	0.107192	0.130568	0.127061
ENSMUSG00000034522	Zfp395	protein_coding	14	65358676	65398930	1	zinc finger protein 395 [Source:MGI Symbol;Acc:MGI:2682318]	-2.17136	4.51165	50.2331	1.36526e-12	1.61037e-10	12.2958	4.67831	10.7107	10.076	3.81039	24.386	31.1002	38.1961	58.2007	33.0105
ENSMUSG00000018509	Cenpv	protein_coding	11	62524946	62539261	-1	centromere protein V [Source:MGI Symbol;Acc:MGI:1920389]	1.57628	3.32116	50.153	1.42211e-12	1.6619e-10	16.9901	11.0893	13.9163	14.1811	18.7471	3.96864	4.6944	4.5378	7.1486	4.44714
ENSMUSG00000074607	Tox2	protein_coding	2	163203125	163324170	1	TOX high mobility group box family member 2 [Source:MGI Symbol;Acc:MGI:3611233]	-3.0557	1.54886	49.8726	1.64057e-12	1.8996e-10	1.33255	0.767342	0.610589	0.285378	0.127013	4.42461	5.32814	4.85938	4.83102	6.09894
ENSMUSG00000010142	Tnfrsf13b	protein_coding	11	61126755	61149372	1	tumor necrosis factor receptor superfamily, member 13b [Source:MGI Symbol;Acc:MGI:1889411]	-2.33884	5.3982	49.8346	1.67264e-12	1.91913e-10	18.5952	13.0696	11.3722	22.6985	4.06442	76.0797	91.5643	84.0744	44.7522	52.0188
ENSMUSG00000026011	Ctla4	protein_coding	1	60887000	60915832	1	cytotoxic T-lymphocyte-associated protein 4 [Source:MGI Symbol;Acc:MGI:88556]	3.12609	0.445978	49.4432	2.04196e-12	2.29163e-10	2.54397	1.98024	1.62824	3.60015	2.03221	0.489747	0.164304	0.142923	0.16321	0.304947
ENSMUSG00000027863	Cd2	protein_coding	3	101275899	101287939	-1	CD2 antigen [Source:MGI Symbol;Acc:MGI:88320]	8.87393	-0.389743	49.44	2.04537e-12	2.29163e-10	4.75479	0.866353	0.534265	0.109761	1.11772	0	0	0	0	0
ENSMUSG00000037548	H2-DMb2	protein_coding	17	34143307	34151553	1	histocompatibility 2, class II, locus Mb2 [Source:MGI Symbol;Acc:MGI:95923]	1.16047	7.1386	49.4338	2.05177e-12	2.29163e-10	176.206	202.89	193.563	153.61	254.079	108.305	88.4186	92.316	67.2836	75.0825
ENSMUSG00000060675	Pla2g16	protein_coding	19	7557459	7588545	1	phospholipase A2, group XVI [Source:MGI Symbol;Acc:MGI:2179715]	1.16705	4.75249	48.8548	2.75632e-12	3.05154e-10	40.3703	33.7383	30.6566	37.0992	45.5215	16.1785	18.848	17.9011	13.7096	15.5015
ENSMUSG00000045659	Plekha7	protein_coding	7	116124118	116189841	-1	pleckstrin homology domain containing, family A member 7 [Source:MGI Symbol;Acc:MGI:2445094]	1.97897	2.2788	48.7801	2.86332e-12	3.14243e-10	6.69305	6.01497	8.14118	10.6468	6.98572	1.6719	1.47874	1.28631	2.2523	2.92241
ENSMUSG00000022912	Pros1	protein_coding	16	62854307	62929346	1	protein S (alpha) [Source:MGI Symbol;Acc:MGI:1095733]	-1.83201	4.15609	48.7407	2.92147e-12	3.17861e-10	6.48106	8.09422	6.74191	14.1591	3.70878	26.193	30.631	27.9414	25.2649	27.6485
ENSMUSG00000000782	Tcf7	protein_coding	11	52252371	52283014	-1	transcription factor 7, T cell specific [Source:MGI Symbol;Acc:MGI:98507]	7.51934	0.352626	48.531	3.25104e-12	3.47723e-10	8.02561	1.6832	0.407059	0.175617	2.21003	0	0.023472	0	0.032642	0
ENSMUSG00000026285	Pdcd1	protein_coding	1	94038307	94052553	-1	programmed cell death 1 [Source:MGI Symbol;Acc:MGI:104879]	6.85095	-0.993598	48.5353	3.24391e-12	3.47723e-10	1.78683	1.43567	0.839559	0.153665	0.381039	0.0168878	0	0	0	0
ENSMUSG00000032380	Dapk2	protein_coding	9	66158223	66272242	1	death-associated protein kinase 2 [Source:MGI Symbol;Acc:MGI:1341297]	1.17268	5.22904	48.4819	3.33348e-12	3.53545e-10	56.2095	42.6988	50.2209	41.8628	70.2636	21.4644	22.3453	26.2978	20.5971	23.4047
ENSMUSG00000019768	Esr1	protein_coding	10	4611593	5005614	1	estrogen receptor 1 (alpha) [Source:MGI Symbol;Acc:MGI:1352467]	-2.74781	0.211787	48.4364	3.41178e-12	3.58834e-10	0.484565	0.198024	0.305294	0.263426	0.203221	1.90833	2.06554	1.92946	1.95852	1.75344
ENSMUSG00000026335	Pam	protein_coding	1	97795114	98095646	-1	peptidylglycine alpha-amidating monooxygenase [Source:MGI Symbol;Acc:MGI:97475]	-2.68168	1.29287	47.8233	4.66427e-12	4.8651e-10	0.696562	0.495059	0.865	0.526852	0.685871	3.98553	5.77411	6.25288	3.00306	1.67721
ENSMUSG00000063760	Rnf217	protein_coding	10	31502313	31609184	-1	ring finger protein 217 [Source:MGI Symbol;Acc:MGI:3610311]	1.5524	2.80754	47.7674	4.79916e-12	4.96477e-10	9.6913	10.0745	8.49049	11.5029	12.3711	3.44512	2.58192	4.39488	3.19892	3.91348
ENSMUSG00000034634	Ly6d	protein_coding	15	74762056	74763567	-1	lymphocyte antigen 6 complex, locus D [Source:MGI Symbol;Acc:MGI:96881]	8.38861	0.408486	46.7957	7.87852e-12	8.08413e-10	9.50959	1.08913	0.279853	0.153665	2.05761	0.0168878	0	0	0	0
ENSMUSG00000039981	Zc3h12d	protein_coding	10	7832470	7870397	1	zinc finger CCCH type containing 12D [Source:MGI Symbol;Acc:MGI:3045313]	1.45892	2.9149	46.7224	8.17905e-12	8.32482e-10	10.1456	10.223	11.2704	9.85652	13.7936	3.47889	4.57704	3.32296	4.73309	3.68477
ENSMUSG00000030159	Clec1b	protein_coding	6	129397297	129409335	1	C-type lectin domain family 1, member b [Source:MGI Symbol;Acc:MGI:1913287]	1.48214	4.19696	46.6698	8.40117e-12	8.44825e-10	23.4281	27.0993	28.7541	16.8731	39.5674	10.6522	10.9152	10.5109	7.2462	8.40611
ENSMUSG00000032841	Prr5l	protein_coding	2	101714285	101883027	-1	proline rich 5 like [Source:MGI Symbol;Acc:MGI:1919696]	1.75882	2.86887	46.6622	8.4342e-12	8.44825e-10	8.6616	10.7428	11.6775	8.34182	16.9943	3.27624	4.08413	3.32296	2.05645	3.60854
ENSMUSG00000030724	Cd19	protein_coding	7	126408450	126414870	-1	CD19 antigen [Source:MGI Symbol;Acc:MGI:88319]	8.61893	1.7953	45.8086	1.30387e-11	1.29576e-09	28.771	2.22777	0.508824	0.175617	2.81969	0.0337757	0	0.0357307	0	0
ENSMUSG00000042842	Serpinb6b	protein_coding	13	32965209	32979067	1	serine (or cysteine) peptidase inhibitor, clade B, member 6b [Source:MGI Symbol;Acc:MGI:894688]	1.33724	7.32876	44.2942	2.82552e-11	2.78601e-09	235.345	223.47	205.768	180.447	314.535	63.9542	69.7588	76.6067	118.752	123.122
ENSMUSG00000002033	Cd3g	protein_coding	9	44969572	44980431	-1	CD3 antigen, gamma polypeptide [Source:MGI Symbol;Acc:MGI:88333]	7.2668	-0.583634	44.0002	3.28336e-11	3.21235e-09	3.78566	1.23765	0.508824	0.0878086	0.736676	0	0	0	0	0.0254122
ENSMUSG00000025701	Alox5	protein_coding	6	116410077	116461178	-1	arachidonate 5-lipoxygenase [Source:MGI Symbol;Acc:MGI:87999]	-3.64377	5.31376	43.8132	3.61269e-11	3.48059e-09	6.93534	7.47539	7.73412	6.49784	0.863689	157.749	90.9775	69.7821	14.9827	30.393
ENSMUSG00000036155	Mgat5	protein_coding	1	127204986	127483704	1	mannoside acetylglucosaminyltransferase 5 [Source:MGI Symbol;Acc:MGI:894701]	-1.34323	3.26846	43.8156	3.60825e-11	3.48059e-09	4.30051	5.44565	5.59706	7.09055	4.8265	15.6213	14.6465	13.5777	11.5879	12.7315
ENSMUSG00000026117	Zap70	protein_coding	1	36761861	36782816	1	zeta-chain (TCR) associated protein kinase [Source:MGI Symbol;Acc:MGI:99613]	6.14507	-0.613297	43.6685	3.88981e-11	3.71919e-09	3.57367	1.36141	0.381618	0.329282	0.508052	0.0337757	0	0	0	0.0254122
ENSMUSG00000007891	Ctsd	protein_coding	7	142371148	142388038	-1	cathepsin D [Source:MGI Symbol;Acc:MGI:88562]	-1.45714	6.81862	43.5406	4.15262e-11	3.94062e-09	94.2479	54.1595	70.4721	51.6315	31.9057	142.601	205.051	157.715	151.263	163.35
ENSMUSG00000090639	Gm20425	protein_coding	9	103190208	103230307	-1	predicted gene 20425 [Source:MGI Symbol;Acc:MGI:5141890]	-1.77194	4.12155	43.269	4.77077e-11	4.49343e-09	12.1323	6.84865	10.8695	6.15341	3.50429	23.3685	24.0541	26.6994	25.0175	34.0999
ENSMUSG00000050989	Sepn1	protein_coding	4	134537892	134552166	-1	selenoprotein N, 1 [Source:MGI Symbol;Acc:MGI:2151208]	-1.10299	4.29071	43.2358	4.85254e-11	4.53658e-09	10.4484	12.624	15.5191	13.6542	10.1636	28.2534	27.2979	25.869	24.71	25.9459
ENSMUSG00000020690	Efcab3	protein_coding	11	105063592	105117537	1	EF-hand calcium binding domain 3 [Source:MGI Symbol;Acc:MGI:1918144]	2.36309	0.808489	42.9677	5.56505e-11	5.16444e-09	3.24053	1.83172	2.69677	2.78792	3.75959	0.405308	0.657216	0.357307	0.783408	0.533657
ENSMUSG00000051375	Pcdh1	protein_coding	18	38185915	38212053	-1	protocadherin 1 [Source:MGI Symbol;Acc:MGI:104692]	1.70302	4.96622	42.8099	6.03268e-11	5.55755e-09	28.0139	63.3181	58.3366	44.3873	46.3852	7.56575	13.9658	14.7568	13.0242	23.4809
ENSMUSG00000068205	Macrod2	protein_coding	2	140395309	142392966	1	MACRO domain containing 2 [Source:MGI Symbol;Acc:MGI:1920149]	4.35492	0.124391	42.7432	6.24187e-11	5.7086e-09	2.93768	1.55944	1.93353	1.0098	2.56566	0	0	0.0357307	0.228494	0.22871
ENSMUSG00000049241	Gpr81	protein_coding	5	123876736	123880020	-1	G protein-coupled receptor 81 [Source:MGI Symbol;Acc:MGI:2441671]	1.84378	3.27235	42.657	6.52318e-11	5.92296e-09	10.6301	15.4211	16.0279	12.1834	21.4398	2.26297	3.12178	3.57307	6.39783	5.46363
ENSMUSG00000028278	Rragd	protein_coding	4	32983037	33022180	1	Ras-related GTP binding D [Source:MGI Symbol;Acc:MGI:1098604]	-2.82528	0.564431	42.6218	6.6415e-11	5.98731e-09	0.393709	0.297035	0.356177	0.482948	0.228624	3.1918	3.61469	2.89419	1.20775	1.4485
ENSMUSG00000028572	Hook1	protein_coding	4	95967240	96025413	1	hook homolog 1 (Drosophila) [Source:MGI Symbol;Acc:MGI:1925213]	1.85567	3.33271	42.4746	7.16078e-11	6.40966e-09	13.2347	8.7873	19.6406	19.645	17.731	3.46201	2.48709	3.57307	6.81598	5.20951
ENSMUSG00000030737	Slco2b1	protein_coding	7	99657804	99711340	-1	solute carrier organic anion transporter family, member 2b1 [Source:MGI Symbol;Acc:MGI:1351872]	-3.51048	2.45725	42.2389	8.0778e-11	7.17957e-09	1.09027	1.01487	1.37382	0.796205	0.127013	9.37292	19.463	13.8485	2.644	4.2352
ENSMUSG00000032494	Tdgf1	protein_coding	9	110939610	110946158	-1	teratocarcinoma-derived growth factor 1 [Source:MGI Symbol;Acc:MGI:98658]	-3.38737	0.0647019	42.1579	8.41943e-11	7.43088e-09	0.0796504	0.364859	0.152647	0.197569	0.0508052	1.82389	3.22411	1.30131	1.0119	1.57225
ENSMUSG00000027297	Ltk	protein_coding	2	119751320	119760431	-1	leukocyte tyrosine kinase [Source:MGI Symbol;Acc:MGI:96840]	3.16666	1.17542	42.0984	8.6796e-11	7.6073e-09	1.99883	3.56443	3.53633	3.16111	7.69699	0.168878	0.23472	0.214384	0.685482	0.889428
ENSMUSG00000050271	D8Ertd82e	protein_coding	8	36094828	36147787	1	DNA segment, Chr 8, ERATO Doi 82, expressed [Source:MGI Symbol;Acc:MGI:1196223]	-1.82085	2.07731	41.9676	9.27964e-11	8.07713e-09	2.90739	1.88122	1.14485	2.08546	1.24473	6.97468	6.33721	6.10995	6.26726	6.55636
ENSMUSG00000022899	Slc15a2	protein_coding	16	36750178	36784962	-1	solute carrier family 15 (H+/peptide transporter), member 2 [Source:MGI Symbol;Acc:MGI:1890457]	-1.39973	3.90967	41.9322	9.44952e-11	8.16866e-09	5.69364	7.89619	11.2959	8.21011	8.35746	27.1556	26.2652	20.8667	16.3863	16.9245
ENSMUSG00000032093	Cd3e	protein_coding	9	44998743	45009590	-1	CD3 antigen, epsilon polypeptide [Source:MGI Symbol;Acc:MGI:88332]	6.06693	-0.623325	41.7921	1.01513e-10	8.71566e-09	3.39196	1.41092	0.407059	0.153665	0.736676	0.0168878	0.023472	0	0.032642	0
ENSMUSG00000040963	Asgr2	protein_coding	11	70092644	70106187	1	asialoglycoprotein receptor 2 [Source:MGI Symbol;Acc:MGI:88082]	1.56386	3.68673	41.7743	1.02441e-10	8.73584e-09	14.6884	22.4262	20.8872	20.5692	17.858	4.62727	7.15896	8.46818	3.46005	8.43686
ENSMUSG00000079190	AC133103.1	protein_coding	GL456211.1	167446	196478	1		1.16718	4.13643	41.7569	1.03355e-10	8.75462e-09	26.8952	19.0744	26.2886	29.7849	19.9916	12.1923	9.47236	10.8003	10.3961	10.6599
ENSMUSG00000002504	Slc9a3r2	protein_coding	17	24639282	24650305	-1	solute carrier family 9 (sodium/hydrogen exchanger), member 3 regulator 2 [Source:MGI Symbol;Acc:MGI:1890662]	1.31958	4.34827	41.7413	1.04185e-10	8.76613e-09	32.4356	37.575	23.2278	23.9279	28.7789	13.9662	11.736	10.7907	7.21388	13.8243
ENSMUSG00000018906	P4ha2	protein_coding	11	54100095	54131665	1	procollagen-proline, 2-oxoglutarate 4-dioxygenase (proline 4-hydroxylase), alpha II polypeptide [Source:MGI Symbol;Acc:MGI:894286]	2.14827	2.54934	41.7271	1.04945e-10	8.77164e-09	5.05765	8.34174	12.2881	11.3932	10.5421	1.65501	2.15942	0.857537	2.31758	3.55771
ENSMUSG00000030329	Pianp	protein_coding	6	124996694	125003096	1	PILR alpha associated neural protein [Source:MGI Symbol;Acc:MGI:2441908]	0.967968	6.97979	41.4631	1.20114e-10	9.92464e-09	146.157	160.3	172.644	167.385	194.305	59.901	80.9784	89.3983	94.7597	98.3199
ENSMUSG00000031447	Lamp1	protein_coding	8	13159135	13175338	1	lysosomal-associated membrane protein 1 [Source:MGI Symbol;Acc:MGI:96745]	-0.896738	7.85993	41.4599	1.20313e-10	9.92464e-09	167.781	164.285	177.961	169.054	137.428	329.87	331.307	311.357	270.635	254.427
ENSMUSG00000037679	Inf2	protein_coding	12	112588784	112615556	1	inverted formin, FH2 and WH2 domain containing [Source:MGI Symbol;Acc:MGI:1917685]	-1.28473	5.02324	41.2942	1.30956e-10	1.07325e-08	19.8369	23.8123	20.8872	17.6056	12.8791	58.0604	43.1885	42.9126	31.4342	52.6287
ENSMUSG00000029603	Dtx1	protein_coding	5	120680202	120711927	-1	deltex 1 homolog (Drosophila) [Source:MGI Symbol;Acc:MGI:1352744]	6.62436	0.235694	41.1549	1.40629e-10	1.14508e-08	7.87418	1.46042	0.356177	0.109761	1.67657	0.0168878	0.023472	0	0.032642	0.0254122
ENSMUSG00000097330	AC020971.1	lincRNA	18	37746559	37768242	-1		-2.22635	0.758895	40.6179	1.85099e-10	1.49752e-08	0.333138	0.445553	0.737794	0.81223	0.558858	2.91737	2.93306	2.75127	2.05645	2.76993
ENSMUSG00000076928	Trac	IG_C_gene	14	54220521	54223097	1	T cell receptor alpha constant [Source:MGI Symbol;Acc:MGI:4439838]	8.02457	-1.17198	40.3715	2.09982e-10	1.68801e-08	2.33197	1.01487	0.4325	0.0878086	0.228624	0	0	0	0	0
ENSMUSG00000021806	Nid2	protein_coding	14	19751257	19811787	1	nidogen 2 [Source:MGI Symbol;Acc:MGI:1298229]	-1.35373	6.39954	40.2567	2.2269e-10	1.77884e-08	35.8239	60.6168	65.4393	48.5323	28.3381	139.842	139.036	134.768	88.0263	99.298
ENSMUSG00000021959	Lats2	protein_coding	14	57642077	57758388	-1	large tumor suppressor 2 [Source:MGI Symbol;Acc:MGI:1354386]	-1.30551	4.60708	40.0518	2.47323e-10	1.96318e-08	14.2644	15.2478	11.5249	17.1446	12.2949	45.2763	40.8286	36.624	21.5764	27.2165
ENSMUSG00000023960	Enpp5	protein_coding	17	44078813	44086567	1	ectonucleotide pyrophosphatase/phosphodiesterase 5 [Source:MGI Symbol;Acc:MGI:1933830]	5.613	-0.652411	39.9873	2.55619e-10	2.01636e-08	0.45428	1.36141	0.63603	0.241474	3.07372	0	0.070416	0	0	0.0254122
ENSMUSG00000016494	Cd34	protein_coding	1	194938821	194961292	1	CD34 antigen [Source:MGI Symbol;Acc:MGI:88329]	-1.3876	7.86428	39.9549	2.59899e-10	2.03738e-08	137.3	169.283	118.218	99.4431	123.793	486.845	370.875	381.966	226.991	202.829
ENSMUSG00000075394	Hoxc4	protein_coding	15	103018936	103036843	1	homeobox C4 [Source:MGI Symbol;Acc:MGI:96195]	2.31182	0.936931	39.8346	2.76405e-10	2.14027e-08	3.21024	3.24264	4.12147	2.23912	2.79429	1.04705	0.70416	0.321576	0.424346	0.508245
ENSMUSG00000076937	Iglc2	protein_coding	16	19198401	19200351	-1	immunoglobulin lambda constant 2 [Source:MGI Symbol;Acc:MGI:99547]	9.00361	-0.272256	39.8345	2.76416e-10	2.14027e-08	5.60278	0.8416	0.254412	0.0219522	1.34634	0	0	0	0	0
ENSMUSG00000040592	Cd79b	protein_coding	11	106311341	106314762	-1	CD79B antigen [Source:MGI Symbol;Acc:MGI:96431]	6.33577	1.56591	39.395	3.46189e-10	2.66417e-08	22.1083	2.42579	0.712353	0.197569	3.68338	0.135103	0.046944	0.0714614	0	0.0762367
ENSMUSG00000053044	Cd8b1	protein_coding	6	71322836	71337477	1	CD8 antigen, beta chain 1 [Source:MGI Symbol;Acc:MGI:88347]	8.22128	-0.998598	39.3677	3.51054e-10	2.68524e-08	2.84682	1.03962	0.330735	0.0439043	0.431844	0	0	0	0	0
ENSMUSG00000034664	Itga2b	protein_coding	11	102453297	102470122	-1	integrin alpha 2b [Source:MGI Symbol;Acc:MGI:96601]	1.80587	2.28935	39.1999	3.82557e-10	2.89241e-08	4.20966	8.416	9.18427	8.01254	8.00182	2.21231	2.72275	2.50115	1.14247	2.03298
ENSMUSG00000036273	Lrrk2	protein_coding	15	91673175	91816120	1	leucine-rich repeat kinase 2 [Source:MGI Symbol;Acc:MGI:1913975]	1.11425	7.02414	39.1991	3.82721e-10	2.89241e-08	151.336	181.885	175.951	190.72	196.337	55.6961	64.8062	77.2141	115.911	94.2031
ENSMUSG00000091655	Gm8741	pseudogene	17	35335909	35336292	1	predicted gene 8741 [Source:MGI Symbol;Acc:MGI:3644779]	-8.6258	-0.547292	38.8449	4.58862e-10	3.4472e-08	0	0	0	0	0	1.61954	2.95958	1.29881	0.245794	0
ENSMUSG00000059743	Fdps	protein_coding	3	89093592	89101967	-1	farnesyl diphosphate synthetase [Source:MGI Symbol;Acc:MGI:104888]	1.61604	5.3618	38.7926	4.71314e-10	3.5198e-08	75.7905	33.9425	44.1066	67.3148	90.65	15.8307	16.3433	17.0864	33.0108	17.9263
ENSMUSG00000004814	Ccl24	protein_coding	5	135569937	135573043	-1	chemokine (C-C motif) ligand 24 [Source:MGI Symbol;Acc:MGI:1928953]	-4.46495	-0.583509	38.7075	4.92312e-10	3.65498e-08	0.0302853	0	0.152647	0.0658565	0	1.08082	2.58192	0.893268	0.424346	0.787779
ENSMUSG00000029534	St7	protein_coding	6	17692933	17943025	1	suppression of tumorigenicity 7 [Source:MGI Symbol;Acc:MGI:1927450]	-1.6222	2.60395	38.5164	5.42968e-10	4.00748e-08	3.0779	3.09412	3.07024	1.99765	3.65747	11.3204	10.7652	10.0514	7.1486	5.78865
ENSMUSG00000038729	Akap2	protein_coding	4	57717657	57896984	1	A kinase (PRKA) anchor protein 2 [Source:MGI Symbol;Acc:MGI:1306795]	6.5535	-1.20714	38.0127	7.02859e-10	5.15743e-08	1.27319	0.791352	0.480838	0.0261231	1.32094	0	0	0	0	0.0254122
ENSMUSG00000061578	Ksr2	protein_coding	5	117414000	117775003	1	kinase suppressor of ras 2 [Source:MGI Symbol;Acc:MGI:3610315]	1.78862	1.22367	37.5041	9.12201e-10	6.65485e-08	3.81595	3.14362	3.15471	4.47824	3.20073	1.01327	1.24402	0.893268	0.848692	1.0419
ENSMUSG00000038077	Kcna6	protein_coding	6	126708329	126740662	-1	potassium voltage-gated channel, shaker-related, subfamily, member 6 [Source:MGI Symbol;Acc:MGI:96663]	1.44708	4.91987	37.2637	1.03187e-09	7.48464e-08	26.4251	43.0295	44.6997	33.2913	75.6376	18.1798	17.1111	16.6076	11.3921	17.0453
ENSMUSG00000041836	Ptpre	protein_coding	7	135537824	135686294	1	protein tyrosine phosphatase, receptor type, E [Source:MGI Symbol;Acc:MGI:97813]	-0.836731	6.4372	36.9852	1.19031e-09	8.58452e-08	56.2095	70.5954	66.5541	66.6687	52.812	120.174	103.291	92.7927	116.63	117.659
ENSMUSG00000041707	1810011H11Rik	protein_coding	14	32785963	32817968	1	RIKEN cDNA 1810011H11 gene [Source:MGI Symbol;Acc:MGI:1916319]	-2.77338	2.13808	36.8417	1.28122e-09	9.18766e-08	1.2417	1.50993	1.45015	1.16346	0.228624	4.45839	4.20149	3.93038	13.8076	11.5117
ENSMUSG00000039956	Mrap	protein_coding	16	90738324	90749785	1	melanocortin 2 receptor accessory protein [Source:MGI Symbol;Acc:MGI:1924287]	-4.97963	1.80171	36.7915	1.31462e-09	9.37391e-08	0.181712	0.495059	0.178088	0.153665	0.0254026	14.1858	9.36533	7.46772	0.195852	1.39767
ENSMUSG00000054150	4831426I19Rik	protein_coding	12	104929949	105009809	-1	RIKEN cDNA 4831426I19 gene [Source:MGI Symbol;Acc:MGI:2442408]	-1.32178	5.01356	36.6986	1.37878e-09	9.77617e-08	13.4164	22.5499	20.6074	21.1399	15.0383	61.5393	34.9498	31.7646	39.4968	60.7352
ENSMUSG00000023961	Enpp4	protein_coding	17	44096308	44105809	-1	ectonucleotide pyrophosphatase/phosphodiesterase 4 [Source:MGI Symbol;Acc:MGI:2682634]	1.64428	3.94908	36.6828	1.38999e-09	9.80061e-08	13.2044	22.7975	23.9656	26.5621	30.9912	4.64416	9.85824	8.78976	4.11289	9.58041
ENSMUSG00000035606	Ky	protein_coding	9	102506138	102546238	1	kyphoscoliosis peptidase [Source:MGI Symbol;Acc:MGI:96709]	-1.21364	3.8864	36.4814	1.54131e-09	1.08071e-07	8.26789	8.53977	10.0747	11.2832	6.50307	16.6852	17.3458	18.9015	23.7307	25.5901
ENSMUSG00000039115	Itga9	protein_coding	9	118606690	118901003	1	integrin alpha 9 [Source:MGI Symbol;Acc:MGI:104756]	-2.81089	3.86201	36.4684	1.55161e-09	1.08192e-07	6.42049	2.22777	6.4875	2.59036	0.431844	14.5067	28.3307	23.225	33.6539	26.2762
ENSMUSG00000027358	Bmp2	protein_coding	2	133552159	133562885	1	bone morphogenetic protein 2 [Source:MGI Symbol;Acc:MGI:88177]	-2.1403	4.82268	35.9317	2.0436e-09	1.41716e-07	9.75187	10.3715	18.0124	12.0517	2.31164	38.8758	33.6823	34.8374	53.4023	67.8252
ENSMUSG00000037999	Arap2	protein_coding	5	62602445	62766198	-1	ArfGAP with RhoGAP domain, ankyrin repeat and PH domain 2 [Source:MGI Symbol;Acc:MGI:2684416]	-2.03254	3.16608	35.6751	2.33124e-09	1.60779e-07	5.93592	3.41591	3.61265	3.5343	1.09231	19.4548	16.6651	14.0779	7.80144	13.0111
ENSMUSG00000026778	Prkcq	protein_coding	2	11172113	11301226	1	protein kinase C, theta [Source:MGI Symbol;Acc:MGI:97601]	2.6812	0.284075	35.4339	2.63858e-09	1.80986e-07	3.54338	1.65845	1.50103	2.41474	1.04151	0.270205	0.258192	0.428769	0.195852	0.406596
ENSMUSG00000038495	Otud7b	protein_coding	3	96104527	96161129	1	OTU domain containing 7B [Source:MGI Symbol;Acc:MGI:2654703]	-1.04938	3.49657	35.0599	3.19713e-09	2.18113e-07	7.96504	7.20311	6.86912	8.10035	6.70629	17.5296	15.116	14.5067	14.0034	13.9254
ENSMUSG00000057098	Ebf1	protein_coding	11	44617317	45008091	1	early B cell factor 1 [Source:MGI Symbol;Acc:MGI:95275]	6.7625	-0.0760771	35.0091	3.28167e-09	2.22677e-07	6.99591	1.08913	0.300969	0.0658565	0.787481	0.0337757	0	0	0	0.0254122
ENSMUSG00000030259	Rassf8	protein_coding	6	145746748	145821079	1	Ras association (RalGDS/AF-6) domain family (N-terminal) member 8 [Source:MGI Symbol;Acc:MGI:1918573]	-2.87058	-0.260919	34.7723	3.70611e-09	2.50133e-07	0.320721	0.222777	0.178088	0.0439043	0.203221	1.12355	1.43555	2.24175	0.971752	1.20861
ENSMUSG00000042817	Flt3	protein_coding	5	147330741	147400489	-1	FMS-like tyrosine kinase 3 [Source:MGI Symbol;Acc:MGI:95559]	2.15765	3.71081	34.4951	4.27328e-09	2.86878e-07	10.721	11.9309	13.5347	20.7009	50.729	3.1918	3.87288	4.50207	6.75689	5.36198
ENSMUSG00000030156	Cd69	protein_coding	6	129267324	129275369	-1	CD69 antigen [Source:MGI Symbol;Acc:MGI:88343]	-2.96047	5.13227	34.4315	4.41518e-09	2.94836e-07	7.4199	10.6438	13.8146	4.76362	3.40395	112.845	88.865	70.854	9.23768	25.2598
ENSMUSG00000060550	H2-Q7	protein_coding	17	35439155	35443773	1	histocompatibility 2, Q region locus 7 [Source:MGI Symbol;Acc:MGI:95936]	0.961077	7.20181	34.2754	4.7838e-09	3.1777e-07	145.545	196.352	219.307	179	239.471	82.2894	85.8132	88.3031	124.97	113.993
ENSMUSG00000001334	Fndc5	protein_coding	4	129136999	129144593	1	fibronectin type III domain containing 5 [Source:MGI Symbol;Acc:MGI:1917614]	2.36742	2.82201	34.0048	5.49764e-09	3.63276e-07	8.6616	5.79219	7.53059	8.14425	29.2384	1.16526	2.08901	2.00092	2.90514	3.15112
ENSMUSG00000025194	Abcc2	protein_coding	19	43782192	43837951	1	ATP-binding cassette, sub-family C (CFTR/MRP), member 2 [Source:MGI Symbol;Acc:MGI:1352447]	-1.31987	3.01591	33.8316	6.00944e-09	3.94124e-07	2.63482	4.87633	4.73206	4.71971	6.19824	11.2135	12.6749	12.3271	10.5434	10.1903
ENSMUSG00000028392	Bspry	protein_coding	4	62480053	62497298	1	B-box and SPRY domain containing [Source:MGI Symbol;Acc:MGI:2177191]	-1.63845	1.70336	33.826	6.02694e-09	3.94124e-07	1.78683	1.28715	1.93353	1.71227	1.11772	6.33294	4.6944	3.78746	5.05951	4.14219
ENSMUSG00000022565	Plec	protein_coding	15	76170974	76232574	-1	plectin [Source:MGI Symbol;Acc:MGI:1277961]	-1.52983	4.59261	33.6222	6.69254e-09	4.35395e-07	15.0215	12.7725	12.7567	14.4884	7.18894	52.4354	39.1769	33.6005	15.5928	36.3649
ENSMUSG00000063531	Sema3e	protein_coding	5	14025276	14256689	1	sema domain, immunoglobulin domain (Ig), short basic domain, secreted, (semaphorin) 3E [Source:MGI Symbol;Acc:MGI:1340034]	-4.13889	-1.01778	33.543	6.97045e-09	4.51149e-07	0.0605706	0.024753	0.127206	0.0219522	0	0.303981	1.50221	1.10765	0.391704	0.965665
ENSMUSG00000074766	Ism1	protein_coding	2	139678178	139758581	1	isthmin 1 homolog (zebrafish) [Source:MGI Symbol;Acc:MGI:2442963]	-2.72976	0.745537	33.4859	7.17811e-09	4.62219e-07	0.847989	0.346541	0.534265	0.329282	0.0762078	4.06997	3.02789	2.71553	1.40361	2.6937
ENSMUSG00000027737	Slc7a11	protein_coding	3	50364936	50443613	-1	solute carrier family 7 (cationic amino acid transporter, y+ system), member 11 [Source:MGI Symbol;Acc:MGI:1347355]	-2.19672	1.53588	33.3369	7.74971e-09	4.96493e-07	1.3162	1.10101	1.07845	0.864037	0.756744	7.33	6.11516	5.19596	2.40669	2.01468
ENSMUSG00000004655	Aqp1	protein_coding	6	55336432	55348555	1	aquaporin 1 [Source:MGI Symbol;Acc:MGI:103201]	-3.22316	-0.896016	33.3102	7.8569e-09	4.99155e-07	0.151427	0.0990118	0.101765	0.0439043	0.0762078	0.743065	1.1736	1.07192	0.359062	1.0419
ENSMUSG00000026866	Kynu	protein_coding	2	43555329	43682715	1	kynureninase (L-kynurenine hydrolase) [Source:MGI Symbol;Acc:MGI:1918039]	1.8599	2.51246	33.3069	7.87036e-09	4.99155e-07	9.96387	7.89619	6.28397	9.21991	11.228	0.86128	2.04206	2.71553	3.68855	2.87158
ENSMUSG00000028268	Gbp3	protein_coding	3	142560052	142573209	1	guanylate binding protein 3 [Source:MGI Symbol;Acc:MGI:1926263]	2.77355	0.0120301	33.2599	8.06268e-09	5.08795e-07	2.92344	1.42329	1.6407	1.26247	1.19392	0.17766	0.428129	0.368384	0.108045	0.127061
ENSMUSG00000036617	Etl4	protein_coding	2	19909780	20810713	1	enhancer trap locus 4 [Source:MGI Symbol;Acc:MGI:95454]	2.14127	1.13732	33.1263	8.63636e-09	5.42286e-07	1.90797	3.88621	4.55397	2.32693	4.92811	0.422196	0.82152	0.643153	1.0119	1.0419
ENSMUSG00000053477	Tcf4	protein_coding	18	69344146	69687967	1	transcription factor 4 [Source:MGI Symbol;Acc:MGI:98506]	-1.50204	4.67894	32.9976	9.2275e-09	5.76536e-07	15.0821	10.2972	17.071	18.7252	5.868	41.257	48.5401	39.4824	28.5291	29.4274
ENSMUSG00000028064	Sema4a	protein_coding	3	88435959	88461182	-1	sema domain, immunoglobulin domain (Ig), transmembrane domain (TM) and short cytoplasmic domain, (semaphorin) 4A [Source:MGI Symbol;Acc:MGI:107560]	0.951697	6.22219	32.7168	1.06612e-08	6.62835e-07	73.7447	129.012	108.583	74.6593	109.307	52.8083	49.5963	57.3835	50.7257	41.4728
ENSMUSG00000081169	Gm12551	pseudogene	4	86627075	86631251	-1	predicted gene 12551 [Source:MGI Symbol;Acc:MGI:3651664]	1.46571	2.81784	32.6259	1.11717e-08	6.91166e-07	10.1686	8.1613	9.61728	8.36663	15.4377	2.35011	3.47503	3.53162	4.82416	4.31271
ENSMUSG00000076614	Ighg1	IG_C_gene	12	113328976	113330523	-1	immunoglobulin heavy constant gamma 1 (G1m marker) [Source:MGI Symbol;Acc:MGI:96446]	7.69992	-1.44015	32.4689	1.21114e-08	7.4565e-07	1.30227	0.866353	0.0254412	0.0439043	1.04151	0	0	0	0	0
ENSMUSG00000025265	Fgd1	protein_coding	X	151046150	151089521	1	FYVE, RhoGEF and PH domain containing 1 [Source:MGI Symbol;Acc:MGI:104566]	1.43342	2.82115	32.4048	1.2518e-08	7.66938e-07	11.3276	8.27095	8.20249	10.4617	13.263	2.62319	2.94832	3.40335	4.41711	5.44101
ENSMUSG00000032014	Oaf	protein_coding	9	43221278	43239816	-1	OAF homolog (Drosophila) [Source:MGI Symbol;Acc:MGI:94852]	-1.31249	2.79531	32.3845	1.26491e-08	7.71228e-07	4.14909	3.83671	5.13912	4.19286	2.59107	9.32209	8.89589	9.14706	12.1755	9.25005
ENSMUSG00000044041	Krt13	protein_coding	11	100117327	100121566	-1	keratin 13 [Source:MGI Symbol;Acc:MGI:101925]	1.84913	1.70976	32.0261	1.52114e-08	9.22997e-07	5.42107	6.13873	4.83383	3.5782	5.38535	1.75634	1.68998	1.75081	0.48963	1.19437
ENSMUSG00000079445	B3gnt7	protein_coding	1	86303221	86307303	1	UDP-GlcNAc:betaGal beta-1,3-N-acetylglucosaminyltransferase 7 [Source:MGI Symbol;Acc:MGI:2384394]	-1.7091	3.71672	31.9972	1.54396e-08	9.32362e-07	5.23936	8.86156	8.24295	5.75147	2.71808	31.614	20.6554	18.7229	11.033	17.2549
ENSMUSG00000021185	9030617O03Rik	protein_coding	12	100779057	100896981	1	RIKEN cDNA 9030617O03 gene [Source:MGI Symbol;Acc:MGI:2444813]	-1.30705	3.09442	31.9159	1.60991e-08	9.67553e-07	4.84565	6.58429	4.96103	3.62211	4.59787	11.3317	10.445	9.25426	17.137	11.8675
ENSMUSG00000040264	Gbp5	protein_coding	3	142496934	142522344	1	guanylate binding protein 5 [Source:MGI Symbol;Acc:MGI:2429943]	2.81213	0.0636492	31.8848	1.63595e-08	9.78548e-07	3.36167	0.940612	1.09397	1.80008	1.60036	0.151991	0.399024	0.321576	0.097926	0.254122
ENSMUSG00000061778	Mospd2	protein_coding	X	164936169	164980375	-1	motile sperm domain containing 2 [Source:MGI Symbol;Acc:MGI:1924013]	0.756285	5.71933	31.7856	1.72168e-08	1.02497e-06	61.4792	66.3874	66.5033	64.2979	74.1756	32.678	40.7709	38.6249	41.9123	40.1259
ENSMUSG00000066621	Tecpr1	protein_coding	5	144194442	144223615	-1	tectonin beta-propeller repeat containing 1 [Source:MGI Symbol;Acc:MGI:1917631]	-1.02373	5.22739	31.7738	1.73212e-08	1.02634e-06	28.1351	30.4214	28.1888	20.2399	17.0452	60.526	46.6154	44.985	44.3605	52.1205
ENSMUSG00000032860	P2ry2	protein_coding	7	100996572	101011991	-1	purinergic receptor P2Y, G-protein coupled 2 [Source:MGI Symbol;Acc:MGI:105107]	-1.85005	1.98356	31.7377	1.76459e-08	1.04069e-06	1.99883	1.48518	1.80632	1.07566	2.15922	10.2847	5.25773	6.43153	3.03571	5.15868
ENSMUSG00000069833	Ahnak	protein_coding	19	8989284	9076919	1	AHNAK nucleoprotein (desmoyokin) [Source:MGI Symbol;Acc:MGI:1316648]	-1.85269	4.65598	31.7247	1.77647e-08	1.04283e-06	14.325	13.0696	12.6697	10.0321	4.67408	63.245	45.6765	41.3404	14.5583	30.2914
ENSMUSG00000025279	Dnase1l3	protein_coding	14	7964533	7994573	-1	deoxyribonuclease 1-like 3 [Source:MGI Symbol;Acc:MGI:1314633]	1.0297	6.90167	31.4791	2.01595e-08	1.17793e-06	118.9	123.096	143.666	170.832	252.553	68.4125	81.5417	85.2535	81.0501	73.2635
ENSMUSG00000021675	F2rl2	protein_coding	13	95696853	95702739	1	coagulation factor II (thrombin) receptor-like 2 [Source:MGI Symbol;Acc:MGI:1298208]	1.42632	4.90668	31.4255	2.07243e-08	1.20535e-06	39.2498	50.6198	52.0018	28.7134	49.1541	23.1195	17.7683	20.438	8.38899	10.6477
ENSMUSG00000031519	Asb5	protein_coding	8	54550331	54587836	1	ankyrin repeat and SOCs box-containing 5 [Source:MGI Symbol;Acc:MGI:1923544]	-2.48411	-0.167859	31.3254	2.18211e-08	1.26332e-06	0.181712	0.222777	0.20353	0.373187	0.279429	1.72256	1.97165	1.3935	1.27304	0.68613
ENSMUSG00000037202	Prf1	protein_coding	10	61297836	61304263	1	perforin 1 (pore forming protein) [Source:MGI Symbol;Acc:MGI:97551]	4.73235	-1.26597	31.2452	2.27407e-08	1.31055e-06	1.18113	1.60894	0.254412	0.241474	0.304831	0.0506635	0.023472	0	0.032642	0
ENSMUSG00000032204	Aqp9	protein_coding	9	71110659	71168682	-1	aquaporin 9 [Source:MGI Symbol;Acc:MGI:1891066]	1.84537	2.75778	31.1736	2.35954e-08	1.35362e-06	4.63365	14.3567	15.5191	9.81262	8.48447	1.58746	3.96677	2.03665	3.42741	3.45606
ENSMUSG00000021356	Irf4	protein_coding	13	30749226	30766927	1	interferon regulatory factor 4 [Source:MGI Symbol;Acc:MGI:1096873]	-1.22893	3.48531	31.1579	2.37869e-08	1.35844e-06	8.69189	7.87144	5.67339	6.89298	4.39465	20.0121	15.6324	15.6501	13.2853	12.8332
ENSMUSG00000039062	Anpep	protein_coding	7	79821803	79848210	-1	alanyl (membrane) aminopeptidase [Source:MGI Symbol;Acc:MGI:5000466]	0.945572	8.0251	31.1123	2.43522e-08	1.38446e-06	244.221	355.725	342.896	348.447	436.519	144.864	157.99	174.223	167.617	238.367
ENSMUSG00000029108	Pcdh7	protein_coding	5	57718021	58129351	1	protocadherin 7 [Source:MGI Symbol;Acc:MGI:1860487]	-0.837551	7.89471	30.8529	2.78347e-08	1.57534e-06	123.897	198.89	192.997	175.969	168.064	255.023	280.443	329.223	328.542	319.483
ENSMUSG00000030577	Cd22	protein_coding	7	30865402	30880342	-1	CD22 antigen [Source:MGI Symbol;Acc:MGI:88322]	-1.75838	4.8301	30.8033	2.85558e-08	1.60894e-06	29.7402	10.619	7.63236	10.0102	6.96032	37.5586	41.7332	42.6982	49.4853	45.9453
ENSMUSG00000025555	Farp1	protein_coding	14	121035200	121283744	1	FERM, RhoGEF (Arhgef) and pleckstrin domain protein 1 (chondrocyte-derived) [Source:MGI Symbol;Acc:MGI:2446173]	2.15703	0.579435	30.7746	2.89801e-08	1.62559e-06	2.21083	2.27727	2.06074	2.15131	3.14992	0.726177	0.798048	0.464499	0.261136	0.304947
ENSMUSG00000033174	Mgll	protein_coding	6	88724412	88828360	1	monoglyceride lipase [Source:MGI Symbol;Acc:MGI:1346042]	-1.4784	3.47228	30.7629	2.91564e-08	1.62824e-06	6.32963	7.05459	8.54824	2.39279	5.05512	17.4282	13.825	14.0779	18.9324	16.3909
ENSMUSG00000054364	Rhob	protein_coding	12	8497763	8499985	-1	ras homolog gene family, member B [Source:MGI Symbol;Acc:MGI:107949]	-1.06371	4.12293	30.7233	2.97567e-08	1.65445e-06	13.3558	8.66353	14.8831	11.1737	8.48447	26.7334	22.2984	23.1535	23.0779	21.2192
ENSMUSG00000022512	Cldn1	protein_coding	16	26356642	26371841	-1	claudin 1 [Source:MGI Symbol;Acc:MGI:1276109]	1.61801	4.60345	30.5913	3.18513e-08	1.76314e-06	26.4391	33.3917	38.518	15.9812	70.289	9.18698	10.4685	16.5076	12.1755	10.7748
ENSMUSG00000047798	Cd300lf	protein_coding	11	115116214	115133992	-1	CD300 antigen like family member F [Source:MGI Symbol;Acc:MGI:2442359]	-1.57395	5.22207	30.5627	3.23248e-08	1.78154e-06	12.5036	25.0478	25.88	20.6502	10.2025	80.5013	65.1299	62.3776	29.2652	39.0954
ENSMUSG00000079362	Gbp6	protein_coding	5	105270704	105293699	-1	guanylate binding protein 6 [Source:MGI Symbol;Acc:MGI:2140937]	2.87694	0.191451	30.4874	3.36041e-08	1.84399e-06	3.10394	1.61884	2.19786	1.3404	1.43347	0.121086	0.531876	0.0725334	0.10119	0.439886
ENSMUSG00000052415	Tchh	protein_coding	3	93442330	93449077	1	trichohyalin [Source:MGI Symbol;Acc:MGI:2177944]	3.25892	-0.314017	30.4711	3.38877e-08	1.8515e-06	0.847989	0.891106	1.14485	1.42689	2.51486	0.0506635	0.023472	0.0714614	0.228494	0.330359
ENSMUSG00000018537	Pcgf2	protein_coding	11	97688823	97700497	-1	polycomb group ring finger 2 [Source:MGI Symbol;Acc:MGI:99161]	-1.91922	1.61088	30.2915	3.71751e-08	2.02236e-06	0.605706	1.28715	1.34838	2.19522	0.838286	6.9409	3.70858	3.53734	4.34139	4.95539
ENSMUSG00000024353	2010001M09Rik	protein_coding	18	35647266	35649367	-1	RIKEN cDNA 2010001M09 gene [Source:MGI Symbol;Acc:MGI:1917066]	1.8477	0.988563	30.2674	3.76398e-08	2.03885e-06	4.08852	2.84659	1.83177	3.84163	2.59107	1.06393	0.633744	0.786076	0.783408	0.864016
ENSMUSG00000068105	Tnfrsf13c	protein_coding	15	82221744	82224339	-1	tumor necrosis factor receptor superfamily, member 13c [Source:MGI Symbol;Acc:MGI:1919299]	0.826371	5.88966	30.2313	3.83465e-08	2.06825e-06	81.3464	80.3233	66.7068	60.1489	92.7703	37.5754	45.2305	36.8384	41.9123	50.2654
ENSMUSG00000087400	Gm15270	lincRNA	10	24549441	24597108	-1	predicted gene 15270 [Source:MGI Symbol;Acc:MGI:3705149]	-2.34364	0.571057	30.1247	4.0513e-08	2.17581e-06	0.626603	0.160152	0.693781	0.696103	0.193568	2.83716	1.96531	2.43791	2.21868	2.45533
ENSMUSG00000022419	Deptor	protein_coding	15	55112317	55259271	1	DEP domain containing MTOR-interacting protein [Source:MGI Symbol;Acc:MGI:2146322]	-2.98379	2.82098	30.1133	4.07519e-08	2.17936e-06	1.27198	1.82652	1.76486	2.23275	0.784941	21.167	20.2127	15.6072	1.72219	2.75672
ENSMUSG00000039208	Metrnl	protein_coding	11	121701544	121716306	1	meteorin, glial cell differentiation regulator-like [Source:MGI Symbol;Acc:MGI:2384806]	-0.984919	5.13281	30.0231	4.26935e-08	2.27356e-06	23.5317	29.5303	26.3316	20.8765	18.0359	55.4259	41.0056	42.3052	36.657	55.3987
ENSMUSG00000055541	Lair1	protein_coding	7	4007073	4063204	-1	leukocyte-associated Ig-like receptor 1 [Source:MGI Symbol;Acc:MGI:105492]	1.62376	3.67303	29.9959	4.32954e-08	2.29593e-06	17.6866	21.2875	28.138	17.5617	11.7614	3.46201	10.6328	7.71783	4.2761	4.75209
ENSMUSG00000028546	Elavl4	protein_coding	4	110203722	110351909	-1	ELAV (embryonic lethal, abnormal vision, Drosophila)-like 4 (Hu antigen D) [Source:MGI Symbol;Acc:MGI:107427]	2.73648	0.0869397	29.915	4.51397e-08	2.38371e-06	2.21083	1.46042	1.75544	1.47079	1.956	0.23643	0.046944	0.0714614	0.48963	0.45742
ENSMUSG00000059588	Calcrl	protein_coding	2	84330626	84425411	-1	calcitonin receptor-like [Source:MGI Symbol;Acc:MGI:1926944]	-1.05057	3.09756	29.7736	4.85559e-08	2.55343e-06	4.5428	5.4209	6.15677	5.90513	5.868	10.8251	12.0881	9.86168	11.5553	12.6045
ENSMUSG00000023008	Fmnl3	protein_coding	15	99317225	99370482	-1	formin-like 3 [Source:MGI Symbol;Acc:MGI:109569]	-0.706235	6.47564	29.7413	4.93729e-08	2.58562e-06	72.2002	69.4815	71.8968	63.8369	62.6683	122.859	94.4513	104.334	115.553	109.527
ENSMUSG00000006179	Prss16	protein_coding	13	22002176	22009742	-1	protease, serine, 16 (thymus) [Source:MGI Symbol;Acc:MGI:1859181]	-2.87102	3.22135	29.5042	5.57945e-08	2.90985e-06	1.63541	1.48518	1.14485	6.49784	0.406442	25.7202	19.2001	17.6867	6.5284	11.588
ENSMUSG00000097457	AL669948.1	lincRNA	11	46440362	46447248	-1		1.79925	1.21585	29.4943	5.60803e-08	2.91272e-06	2.48976	2.93273	4.19271	3.36878	4.74749	0.647817	1.15365	1.15267	1.40883	0.689434
ENSMUSG00000029417	Cxcl9	protein_coding	5	92321331	92328079	-1	chemokine (C-X-C motif) ligand 9 [Source:MGI Symbol;Acc:MGI:1352449]	1.22346	5.8741	29.341	6.0699e-08	3.13968e-06	53.605	62.1052	84.6683	107.675	105.573	35.1605	47.0144	44.0917	24.1551	23.608
ENSMUSG00000000058	Cav2	protein_coding	6	17281185	17289115	1	caveolin 2 [Source:MGI Symbol;Acc:MGI:107571]	-1.84585	0.758754	29.2675	6.30443e-08	3.22139e-06	0.817703	0.693083	0.737794	0.5049	0.838286	3.44512	3.00442	2.10811	2.12173	1.98215
ENSMUSG00000020376	Rnf130	protein_coding	11	50025346	50104758	1	ring finger protein 130 [Source:MGI Symbol;Acc:MGI:1891717]	-0.671848	7.05882	29.2704	6.29488e-08	3.22139e-06	100.82	95.8929	102.121	105.919	112.686	157.513	159.627	152.141	180.347	162.232
ENSMUSG00000040234	Tm7sf3	protein_coding	6	146602352	146642824	-1	transmembrane 7 superfamily member 3 [Source:MGI Symbol;Acc:MGI:1914873]	-1.36328	3.51191	29.2773	6.27259e-08	3.22139e-06	5.23936	7.17836	7.12353	7.33202	5.10593	20.924	20.4911	19.7591	9.82524	9.98701
ENSMUSG00000000686	Abhd15	protein_coding	11	77515121	77538607	1	abhydrolase domain containing 15 [Source:MGI Symbol;Acc:MGI:1914727]	-2.34091	3.39301	29.2475	6.36988e-08	3.22869e-06	2.94343	3.63027	4.04515	3.62277	3.08261	25.2152	28.7241	23.514	4.81404	4.07079
ENSMUSG00000022240	Ctnnd2	protein_coding	15	30172593	31029311	1	catenin (cadherin associated protein), delta 2 [Source:MGI Symbol;Acc:MGI:1195966]	-1.09585	4.22165	29.2495	6.36337e-08	3.22869e-06	12.7501	13.2181	14.6287	12.0078	7.03652	20.7552	24.6925	21.6885	28.5944	30.0627
ENSMUSG00000017390	Aldoc	protein_coding	11	78322968	78327781	1	aldolase C, fructose-bisphosphate [Source:MGI Symbol;Acc:MGI:101863]	0.856151	5.3435	29.1701	6.6294e-08	3.34679e-06	62.7209	44.3078	43.8861	48.9972	62.9477	24.9096	30.2789	29.0133	31.7607	27.1149
ENSMUSG00000034652	Cd300a	protein_coding	11	114890041	114904654	1	CD300A antigen [Source:MGI Symbol;Acc:MGI:2443411]	-1.82609	5.26818	29.0326	7.11721e-08	3.57874e-06	15.7305	28.5597	18.8624	14.9235	6.99334	77.8779	81.803	63.2655	20.0905	54.4109
ENSMUSG00000027293	Ehd4	protein_coding	2	120089175	120154606	-1	EH-domain containing 4 [Source:MGI Symbol;Acc:MGI:1919619]	-0.833474	5.76074	29.0213	7.1586e-08	3.58527e-06	47.7902	37.971	43.708	35.6942	30.6356	67.2305	77.5984	76.9997	62.6073	59.4646
ENSMUSG00000074345	Tnfaip8l3	protein_coding	9	54025606	54068411	-1	tumor necrosis factor, alpha-induced protein 8-like 3 [Source:MGI Symbol;Acc:MGI:2685363]	2.52284	0.19241	29.01	7.20064e-08	3.59207e-06	1.66569	1.06438	2.0353	1.73422	2.84509	0.118215	0.211248	0.321576	0.32642	0.635306
ENSMUSG00000039529	Atp8b1	protein_coding	18	64528979	64661000	-1	ATPase, class I, type 8B, member 1 [Source:MGI Symbol;Acc:MGI:1859665]	-3.44837	0.711432	28.9739	7.33611e-08	3.64524e-06	0.333138	0.321788	0.356177	0.219522	0.0762078	5.21834	4.50662	2.82273	0.195852	1.39767
ENSMUSG00000012350	Ehf	protein_coding	2	103263433	103303278	-1	ets homologous factor [Source:MGI Symbol;Acc:MGI:1270840]	-1.30333	4.48085	28.7979	8.03401e-08	3.97636e-06	12.1747	14.7775	10.3037	17.6715	9.7038	24.8251	24.317	20.6166	50.1381	37.5085
ENSMUSG00000039735	Fnbp1l	protein_coding	3	122538719	122619667	-1	formin binding protein 1-like [Source:MGI Symbol;Acc:MGI:1925642]	-0.861816	5.05847	28.7597	8.19381e-08	4.03961e-06	20.7757	22.3519	26.7132	26.0792	22.964	37.8456	45.6296	50.6662	44.6869	33.9762
ENSMUSG00000015305	Sash1	protein_coding	10	8722219	8886070	-1	SAM and SH3 domain containing 1 [Source:MGI Symbol;Acc:MGI:1917347]	1.03622	5.4919	28.4553	9.58859e-08	4.70885e-06	43.4237	74.2094	65.5365	60.2578	60.8621	22.2526	25.8406	25.869	27.7098	44.5476
ENSMUSG00000034783	Cd207	protein_coding	6	83671207	83677857	-1	CD207 antigen [Source:MGI Symbol;Acc:MGI:2180021]	-3.19322	1.19492	28.4464	9.63272e-08	4.71219e-06	0.423994	0.371294	0.559706	0.526852	0.330234	3.78288	6.83035	6.68164	0.16321	2.59205
ENSMUSG00000015568	Lpl	protein_coding	8	68880491	68907448	1	lipoprotein lipase [Source:MGI Symbol;Acc:MGI:96820]	-1.13448	6.88903	28.3064	1.03552e-07	5.04608e-06	99.3661	68.8627	98.3048	49.8095	56.2922	145.303	197.587	191.874	167.192	104.47
ENSMUSG00000032220	Myo1e	protein_coding	9	70207350	70400067	1	myosin IE [Source:MGI Symbol;Acc:MGI:106621]	3.42456	-0.0512401	28.2561	1.06278e-07	5.15897e-06	4.81536	0.866353	1.2975	0.548804	1.04151	0.135103	0.187776	0.321576	0.065284	0.0762367
ENSMUSG00000004552	Ctse	protein_coding	1	131638306	131675503	1	cathepsin E [Source:MGI Symbol;Acc:MGI:107361]	-2.0614	1.35207	28.2007	1.09365e-07	5.28848e-06	1.72626	0.816847	0.890442	0.614661	0.812884	6.3836	4.71787	4.39488	2.08909	2.31251
ENSMUSG00000033863	Klf9	protein_coding	19	23141226	23166911	1	Kruppel-like factor 9 [Source:MGI Symbol;Acc:MGI:1333856]	-4.02402	1.37209	28.1682	1.11215e-07	5.3574e-06	0.363424	0.4208	0.152647	0.153665	0.355637	11.3149	6.05578	5.18095	0.195852	0.533657
ENSMUSG00000031502	Col4a1	protein_coding	8	11198423	11312826	-1	collagen, type IV, alpha 1 [Source:MGI Symbol;Acc:MGI:88454]	-0.812733	8.67145	28.0836	1.16188e-07	5.57569e-06	227.909	338.348	367.167	261.055	294.924	597.39	516.102	529.1	450.913	481.613
ENSMUSG00000040249	Lrp1	protein_coding	10	127538161	127621148	-1	low density lipoprotein receptor-related protein 1 [Source:MGI Symbol;Acc:MGI:96828]	-1.44259	7.09366	28.0359	1.19087e-07	5.69315e-06	66.0523	94.6553	96.3203	73.43	38.8152	275.221	239.907	235.644	90.7121	147.366
ENSMUSG00000038831	Ralgps1	protein_coding	2	33133421	33371486	-1	Ral GEF with PH domain and SH3 binding motif 1 [Source:MGI Symbol;Acc:MGI:1922008]	-1.66175	2.48995	28.0147	1.20396e-07	5.73402e-06	2.15026	2.79708	3.05294	4.12701	1.29553	11.0615	9.48269	10.1475	5.38593	5.8194
ENSMUSG00000056592	Zfp658	protein_coding	7	43562256	43575461	1	zinc finger protein 658 [Source:MGI Symbol;Acc:MGI:2652821]	-1.64741	2.33342	27.939	1.25198e-07	5.94033e-06	1.12056	3.44066	3.15471	2.65621	1.75278	10.4536	7.25285	8.32526	4.96158	6.45471
ENSMUSG00000046487	Mospd4	pseudogene	18	46464994	46465816	-1	motile sperm domain containing 4 [Source:MGI Symbol;Acc:MGI:1919326]	1.62359	3.92417	27.8871	1.28607e-07	6.07923e-06	19.6249	26.9807	20.5056	21.579	26.2917	3.42823	4.20149	5.18095	11.1962	12.8332
ENSMUSG00000045092	S1pr1	protein_coding	3	115710433	115715055	-1	sphingosine-1-phosphate receptor 1 [Source:MGI Symbol;Acc:MGI:1096355]	4.82693	0.0916682	27.7865	1.35466e-07	6.37954e-06	7.29876	1.16339	0.407059	0.131713	1.11772	0.0675514	0.140832	0.0714614	0	0.0508245
ENSMUSG00000008193	Spib	protein_coding	7	44525995	44532071	-1	Spi-B transcription factor (Spi-1/PU.1 related) [Source:MGI Symbol;Acc:MGI:892986]	5.58565	1.25781	27.7681	1.3676e-07	6.41654e-06	18.7769	1.60894	0.483383	0.0658565	2.38785	0.118215	0.070416	0	0.065284	0.203298
ENSMUSG00000074305	C230081A13Rik	protein_coding	9	56201131	56418050	-1	RIKEN cDNA C230081A13 gene [Source:MGI Symbol;Acc:MGI:2442366]	-0.845693	6.09649	27.6984	1.41782e-07	6.62754e-06	39.2801	50.8921	60.2956	52.8608	42.778	107.424	91.0479	94.9722	66.1	75.8301
ENSMUSG00000028195	Cyr61	protein_coding	3	145646971	145649985	-1	cysteine rich protein 61 [Source:MGI Symbol;Acc:MGI:88613]	-2.76813	0.25449	27.6392	1.46182e-07	6.80799e-06	0.333138	0.123765	0.407059	0.395139	0.228624	0.878168	1.05624	1.14338	4.04761	2.99864
ENSMUSG00000039046	Usp6nl	protein_coding	2	6322667	6446390	1	USP6 N-terminal like [Source:MGI Symbol;Acc:MGI:2138893]	-0.796029	6.24973	27.6198	1.47659e-07	6.85147e-06	46.3668	65.1235	63.1196	54.3536	50.8052	110.734	104.591	106.549	79.0263	77.2786
ENSMUSG00000003379	Cd79a	protein_coding	7	24897381	24902197	1	CD79A antigen (immunoglobulin-associated alpha) [Source:MGI Symbol;Acc:MGI:101774]	4.63655	2.33075	27.6119	1.48262e-07	6.85427e-06	37.9475	3.71294	0.966765	0.5049	5.05512	0.810616	0.328608	0.393038	0.130568	0.22871
ENSMUSG00000020788	Atp2a3	protein_coding	11	72961169	72993044	1	ATPase, Ca++ transporting, ubiquitous [Source:MGI Symbol;Acc:MGI:1194503]	-0.8705	8.49502	27.4305	1.62846e-07	7.49006e-06	195.909	314.115	282.117	269.243	222.755	562.417	513.329	473.003	355.439	407.104
ENSMUSG00000040732	Erg	protein_coding	16	95359169	95586593	-1	avian erythroblastosis virus E-26 (v-ets) oncogene related [Source:MGI Symbol;Acc:MGI:95415]	-2.66184	0.0696484	27.4262	1.63202e-07	7.49006e-06	0.393709	0.4208	0.127206	0.351235	0.0762078	1.63812	1.0093	0.893268	2.80721	2.2871
ENSMUSG00000032584	Mst1r	protein_coding	9	107906889	107920383	1	macrophage stimulating 1 receptor (c-met-related tyrosine kinase) [Source:MGI Symbol;Acc:MGI:99614]	-5.43736	-0.450667	27.3395	1.70692e-07	7.80546e-06	0.0605706	0.024753	0	0	0.0508052	3.17491	1.78387	1.00046	0	0.254122
ENSMUSG00000001995	Sipa1l2	protein_coding	8	125418063	125492710	-1	signal-induced proliferation-associated 1 like 2 [Source:MGI Symbol;Acc:MGI:2676970]	-1.1339	3.11792	27.3241	1.72049e-07	7.83912e-06	5.7845	5.54466	4.78294	6.71736	4.34385	14.8782	10.492	8.75403	11.0983	13.5193
ENSMUSG00000026664	Phyh	protein_coding	2	4919019	4938730	1	phytanoyl-CoA hydroxylase [Source:MGI Symbol;Acc:MGI:891978]	1.01328	5.23251	27.2823	1.75811e-07	7.98169e-06	57.3907	38.6889	42.5122	54.7267	59.3405	15.5875	25.4436	24.0468	32.9684	25.3614
ENSMUSG00000019302	Atp6v0a1	protein_coding	11	101009452	101063719	1	ATPase, H+ transporting, lysosomal V0 subunit A1 [Source:MGI Symbol;Acc:MGI:103286]	-0.930659	6.0051	27.2711	1.76834e-07	7.98385e-06	33.2533	49.3821	57.2427	46.3191	36.1225	109.416	87.2924	76.9282	59.8328	83.7841
ENSMUSG00000038235	F11r	protein_coding	1	171437535	171464603	1	F11 receptor [Source:MGI Symbol;Acc:MGI:1321398]	-0.860221	5.26848	27.2679	1.77124e-07	7.98385e-06	24.5311	33.9851	31.9033	27.1329	20.0173	52.1665	48.1843	46.1998	44.6216	54.9667
ENSMUSG00000053977	Cd8a	protein_coding	6	71373427	71379171	1	CD8 antigen, alpha chain [Source:MGI Symbol;Acc:MGI:88346]	1.28607	5.64192	27.1837	1.85008e-07	8.30954e-06	65.0831	48.7138	58.9981	75.4935	108.241	14.8782	24.7395	26.2978	36.657	41.4219
ENSMUSG00000036782	Klhl13	protein_coding	X	23219271	23365082	-1	kelch-like 13 (Drosophila) [Source:MGI Symbol;Acc:MGI:1914705]	-3.1293	-0.373199	27.1055	1.92646e-07	8.62194e-06	0.181712	0.198024	0.127206	0.131713	0.127013	0.354645	0.82152	0.893268	3.46005	1.21979
ENSMUSG00000005540	Fcer2a	protein_coding	8	3681737	3694174	-1	Fc receptor, IgE, low affinity II, alpha polypeptide [Source:MGI Symbol;Acc:MGI:95497]	6.20454	0.249013	27.0877	1.94429e-07	8.67099e-06	8.75246	0.717836	0.381618	0.0658565	1.67657	0.118215	0	0	0	0
ENSMUSG00000090019	Gimap1	protein_coding	6	48718607	48752600	1	GTPase, IMAP family member 1 [Source:MGI Symbol;Acc:MGI:109368]	4.72222	0.579778	27.0755	1.95663e-07	8.69527e-06	10.4057	1.80697	0.303259	0.131713	1.60036	0.118215	0.187776	0.0357307	0.065284	0.101649
ENSMUSG00000041920	Slc16a6	protein_coding	11	109450855	109473598	-1	solute carrier family 16 (monocarboxylic acid transporters), member 6 [Source:MGI Symbol;Acc:MGI:2144585]	-0.861506	6.37295	27.0373	1.99572e-07	8.83788e-06	37.6153	60.8113	72.558	64.8313	60.4399	128.682	98.0587	92.1241	111.605	99.1829
ENSMUSG00000037071	Scd1	protein_coding	19	44394451	44407709	-1	stearoyl-Coenzyme A desaturase 1 [Source:MGI Symbol;Acc:MGI:98239]	1.75923	4.63543	26.9912	2.04381e-07	9.01921e-06	59.7799	15.4248	22.8492	50.9126	43.5368	13.6471	12.9509	15.2366	9.33104	4.82527
ENSMUSG00000029513	Prkab1	protein_coding	5	116013586	116024508	-1	protein kinase, AMP-activated, beta 1 non-catalytic subunit [Source:MGI Symbol;Acc:MGI:1336167]	-0.695918	5.8788	26.919	2.12167e-07	9.33017e-06	41.8846	48.5653	49.0761	45.7703	40.568	83.3584	74.6175	72.5691	66.9487	62.7936
ENSMUSG00000024424	Ttc39c	protein_coding	18	12599926	12737050	1	tetratricopeptide repeat domain 39C [Source:MGI Symbol;Acc:MGI:1919997]	2.31673	0.799674	26.8588	2.18881e-07	9.59199e-06	2.69539	2.62381	2.18794	1.31713	5.35995	0.810616	0.680688	0.714614	0.195852	0.355771
ENSMUSG00000023043	Krt18	protein_coding	15	102028216	102032026	1	keratin 18 [Source:MGI Symbol;Acc:MGI:96692]	-1.15876	6.97172	26.7885	2.26981e-07	9.91254e-06	118.537	81.6352	75.3059	61.1807	53.0915	246.596	160.431	175.402	105.597	170.923
ENSMUSG00000031441	Atp11a	protein_coding	8	12757014	12868728	1	ATPase, class VI, type 11A [Source:MGI Symbol;Acc:MGI:1354735]	1.5396	3.3876	26.7555	2.30894e-07	1.00487e-05	9.20674	25.0458	19.0264	9.4605	15.2614	4.58843	5.60981	4.28769	3.42741	8.48641
ENSMUSG00000064065	Ipcef1	protein_coding	10	6885796	7052478	-1	interaction protein for cytohesin exchange factors 1 [Source:MGI Symbol;Acc:MGI:2444159]	-1.31962	3.24322	26.7448	2.32171e-07	1.00695e-05	7.32905	4.208	3.43456	6.36613	5.7918	10.8589	17.6275	15.1856	14.3625	8.69098
ENSMUSG00000003153	Slc2a3	protein_coding	6	122727809	122801640	-1	solute carrier family 2 (facilitated glucose transporter), member 3 [Source:MGI Symbol;Acc:MGI:95757]	-1.18932	4.94719	26.6656	2.41895e-07	1.04554e-05	14.4158	18.8865	21.1925	28.2744	11.6852	55.6454	37.2501	28.5846	44.8175	45.9961
ENSMUSG00000000184	Ccnd2	protein_coding	6	127125779	127151048	-1	cyclin D2 [Source:MGI Symbol;Acc:MGI:88314]	-1.49062	5.29147	26.6458	2.44376e-07	1.05265e-05	28.5288	24.7282	25.95	17.3203	6.52847	61.6913	68.5382	51.9167	38.746	65.157
ENSMUSG00000015222	Mtap2	protein_coding	1	66175273	66442583	1	microtubule-associated protein 2 [Source:MGI Symbol;Acc:MGI:97175]	3.87245	0.586104	26.6058	2.4949e-07	1.07102e-05	2.54397	2.22777	1.93353	1.80008	5.15673	0	0.070416	0	0.685482	0.177886
ENSMUSG00000024798	Htr7	protein_coding	19	35958734	36057507	-1	5-hydroxytryptamine (serotonin) receptor 7 [Source:MGI Symbol;Acc:MGI:99841]	1.26039	3.79654	26.5695	2.54229e-07	1.08767e-05	17.1718	16.0399	15.9262	13.9396	35.4112	8.44392	6.68952	7.07468	9.7926	8.41145
ENSMUSG00000018425	Dhx40	protein_coding	11	86768846	86807696	-1	DEAH (Asp-Glu-Ala-His) box polypeptide 40 [Source:MGI Symbol;Acc:MGI:1914737]	-3.10386	4.61912	26.506	2.62716e-07	1.12018e-05	5.72392	9.10909	4.40133	3.79772	2.59107	91.4814	69.3363	44.0917	3.32948	8.86887
ENSMUSG00000039699	Batf2	protein_coding	19	6140983	6172476	1	basic leucine zipper transcription factor, ATF-like 2 [Source:MGI Symbol;Acc:MGI:1921731]	0.99923	3.38203	26.4502	2.70422e-07	1.14916e-05	11.6901	14.0102	12.8224	15.1031	16.0036	7.46442	7.34674	6.96749	4.83102	7.62367
ENSMUSG00000032278	Paqr5	protein_coding	9	61953481	62026856	-1	progestin and adipoQ receptor family member V [Source:MGI Symbol;Acc:MGI:1921340]	-1.42481	2.02509	26.4397	2.71889e-07	1.15151e-05	3.0891	1.70795	1.75544	2.91964	1.49875	7.10978	5.77411	5.85984	4.73309	5.53987
ENSMUSG00000062257	Opcml	protein_coding	9	27790775	28925410	1	opioid binding protein/cell adhesion molecule-like [Source:MGI Symbol;Acc:MGI:97397]	-1.66248	3.05581	26.4125	2.75757e-07	1.16399e-05	5.08793	2.79708	5.95324	4.82948	1.29553	8.62969	15.5385	13.8992	13.8076	10.5207
ENSMUSG00000022351	Sqle	protein_coding	15	59315077	59331192	1	squalene epoxidase [Source:MGI Symbol;Acc:MGI:109296]	1.49039	4.99261	26.3938	2.78432e-07	1.17136e-05	37.3418	31.4362	37.8056	56.2853	73.4644	10.1665	10.3042	13.8992	30.1612	18.2714
ENSMUSG00000052776	Oas1a	protein_coding	5	120896256	120907521	-1	2-5 oligoadenylate synthetase 1A [Source:MGI Symbol;Acc:MGI:2180860]	-1.78708	2.74874	26.376	2.81017e-07	1.17831e-05	4.86322	2.25871	5.17296	1.51382	1.28131	8.41285	11.5299	11.5635	8.78461	11.0876
ENSMUSG00000043079	Synpo	protein_coding	18	60593973	60660142	-1	synaptopodin [Source:MGI Symbol;Acc:MGI:1099446]	1.45723	3.23288	26.3029	2.91857e-07	1.21971e-05	10.9936	13.0448	14.2471	12.8859	17.858	6.29916	3.89635	4.93084	1.95852	7.59826
ENSMUSG00000026158	Ogfrl1	protein_coding	1	23366424	23383175	-1	opioid growth factor receptor-like 1 [Source:MGI Symbol;Acc:MGI:1917405]	-0.819225	6.91081	26.1617	3.13993e-07	1.30789e-05	83.224	92.1305	91.0286	98.5872	72.8293	170.685	187.565	166.326	122.407	113.669
ENSMUSG00000030638	Sh3gl3	protein_coding	7	82173840	82307419	1	SH3-domain GRB2-like 3 [Source:MGI Symbol;Acc:MGI:700011]	1.44074	1.87081	26.0986	3.24422e-07	1.34365e-05	7.4196	4.80108	4.67991	3.81968	5.8144	2.04292	2.32373	2.3225	1.33832	1.57378
ENSMUSG00000039943	Plcb4	protein_coding	2	135659011	136014593	1	phospholipase C, beta 4 [Source:MGI Symbol;Acc:MGI:107464]	1.65836	3.22764	26.0969	3.24707e-07	1.34365e-05	11.0844	11.5101	11.474	16.1348	21.0588	1.41858	6.05578	6.25288	5.02687	3.50689
ENSMUSG00000040978	Gm11992	protein_coding	11	9048594	9069356	1	predicted gene 11992 [Source:MGI Symbol;Acc:MGI:3651127]	1.89918	0.394573	26.0418	3.34107e-07	1.37803e-05	1.63541	1.73271	2.69677	2.37083	1.54956	0.489747	0.774576	0.50023	0.391704	0.45742
ENSMUSG00000097815	AC136215.1	lincRNA	6	18844220	18847360	1		-2.75122	4.2312	26.0062	3.40319e-07	1.39908e-05	5.99649	7.64866	4.98647	3.79772	1.82899	78.2076	38.2594	28.0486	3.78647	12.7824
ENSMUSG00000019997	Ctgf	protein_coding	10	24595442	24598683	1	connective tissue growth factor [Source:MGI Symbol;Acc:MGI:95537]	-2.64501	-0.307103	25.9999	3.41432e-07	1.39909e-05	0.0396738	0.260649	0.298425	0.379553	0.0604582	0.945719	0.851329	1.38528	1.5678	1.86475
ENSMUSG00000045319	5430407P10Rik	protein_coding	2	6100025	6130211	-1	RIKEN cDNA 5430407P10 gene [Source:MGI Symbol;Acc:MGI:2442238]	1.04151	4.26084	25.964	3.47843e-07	1.42075e-05	26.2271	29.6293	21.5232	23.0498	29.086	12.3957	15.2568	16.0431	7.50766	10.724
ENSMUSG00000044162	Tnip3	protein_coding	6	65590398	65634040	1	TNFAIP3 interacting protein 3 [Source:MGI Symbol;Acc:MGI:3041165]	-1.44072	4.85228	25.8772	3.63838e-07	1.48129e-05	19.6855	17.7231	23.4568	9.1321	8.00182	53.4669	51.4506	46.4857	28.268	29.0716
ENSMUSG00000026582	Sele	protein_coding	1	164048234	164057677	1	selectin, endothelial cell [Source:MGI Symbol;Acc:MGI:98278]	-3.78773	0.334705	25.8066	3.77399e-07	1.53156e-05	0.242283	0.297035	0.0508824	0.131713	0.0762078	3.7491	3.99024	2.6798	0.16321	0.406596
ENSMUSG00000086765	Gm11827	lincRNA	4	11122805	11126998	1	predicted gene 11827 [Source:MGI Symbol;Acc:MGI:3649801]	-6.56366	-0.560821	25.7371	3.9124e-07	1.58264e-05	0	0.0495059	0	0	0	1.82389	1.9247	2.35823	0	0.0254122
ENSMUSG00000027296	Itpka	protein_coding	2	119742337	119751263	1	inositol 1,4,5-trisphosphate 3-kinase A [Source:MGI Symbol;Acc:MGI:1333822]	2.08966	0.140845	25.5975	4.2059e-07	1.69593e-05	1.66569	1.65845	1.45015	1.42689	2.36244	0.202654	0.492912	0.250115	0.391704	0.635306
ENSMUSG00000078921	Tgtp2	protein_coding	11	49057194	49064206	-1	T cell specific GTPase 2 [Source:MGI Symbol;Acc:MGI:3710083]	0.807941	4.1323	25.528	4.3602e-07	1.75255e-05	23.6722	23.021	20.2367	24.3513	20.6772	13.1855	12.0766	13.5602	11.2873	12.8893
ENSMUSG00000040270	Bach2	protein_coding	4	32238804	32586108	1	BTB and CNC homology 2 [Source:MGI Symbol;Acc:MGI:894679]	3.30201	0.512951	25.373	4.72474e-07	1.89304e-05	7.32632	1.85647	0.92555	0.738471	1.87979	0.108251	0.303728	0.178654	0.587556	0.105207
ENSMUSG00000027955	Fam198b	protein_coding	3	79884533	79946280	1	family with sequence similarity 198, member B [Source:MGI Symbol;Acc:MGI:1915909]	-2.08	0.073992	25.3411	4.80375e-07	1.91861e-05	0.484565	0.321788	0.254412	0.285378	0.609663	1.16526	1.10318	1.858	2.05645	2.00757
ENSMUSG00000020150	Gamt	protein_coding	10	80258151	80261012	-1	guanidinoacetate methyltransferase [Source:MGI Symbol;Acc:MGI:1098221]	1.36485	1.89962	25.3288	4.83436e-07	1.92475e-05	6.11763	4.45553	4.22324	4.91728	6.96032	1.35103	2.01859	2.14384	2.54608	2.18545
ENSMUSG00000028412	Slc44a1	protein_coding	4	53440413	53622478	1	solute carrier family 44, member 1 [Source:MGI Symbol;Acc:MGI:2140592]	-0.683435	6.58016	25.27	4.98411e-07	1.97813e-05	57.2723	76.7797	78.4319	72.9148	84.2795	127.009	122.918	116.529	114.943	102.767
ENSMUSG00000032281	Acsbg1	protein_coding	9	54604877	54661870	-1	acyl-CoA synthetase bubblegum family member 1 [Source:MGI Symbol;Acc:MGI:2385656]	-1.87135	5.66432	25.1456	5.31621e-07	2.10332e-05	22.714	22.9212	32.9212	20.0423	10.6945	132.092	101.775	100.689	24.0245	35.2722
ENSMUSG00000053414	Hunk	protein_coding	16	90386397	90499553	1	hormonally upregulated Neu-associated kinase [Source:MGI Symbol;Acc:MGI:1347352]	-3.35704	2.80706	25.1101	5.41488e-07	2.13566e-05	0.575421	2.37628	0.356177	2.45864	0.406442	23.6767	17.2754	17.1865	1.73003	2.59205
ENSMUSG00000042286	Stab1	protein_coding	14	31139013	31168641	-1	stabilin 1 [Source:MGI Symbol;Acc:MGI:2178742]	-3.28525	4.59749	25.0482	5.5914e-07	2.19841e-05	5.83871	1.85647	10.4754	4.33687	0.0546156	31.9081	73.5744	49.1204	24.6907	37.9481
ENSMUSG00000030149	Klrk1	protein_coding	6	129610323	129623864	-1	killer cell lectin-like receptor subfamily K, member 1 [Source:MGI Symbol;Acc:MGI:1196250]	1.47551	3.26886	25.005	5.71814e-07	2.24126e-05	10.2364	10.9656	16.7403	13.4128	19.687	4.20507	7.13549	7.71783	2.44815	3.60854
ENSMUSG00000051969	Tlr11	protein_coding	14	50360502	50363662	1	toll-like receptor 11 [Source:MGI Symbol;Acc:MGI:3045226]	1.82704	4.72625	24.9496	5.88476e-07	2.29943e-05	17.5655	40.7434	37.6021	49.6777	62.3126	3.76599	7.95701	8.86122	17.8878	19.2116
ENSMUSG00000060579	Fhit	protein_coding	14	9550092	11162035	-1	fragile histidine triad gene [Source:MGI Symbol;Acc:MGI:1277947]	-2.40789	0.113934	24.8686	6.13743e-07	2.39076e-05	0.423994	0.470306	0.254412	0.373187	0.10161	2.17853	2.62886	1.71507	0.65284	1.34685
ENSMUSG00000022602	Arc	protein_coding	15	74669083	74672570	-1	activity regulated cytoskeletal-associated protein [Source:MGI Symbol;Acc:MGI:88067]	-1.34589	2.77036	24.8212	6.29019e-07	2.44272e-05	5.05765	3.86146	3.3328	4.19286	2.76889	12.1424	9.8113	7.03895	5.77763	13.3414
ENSMUSG00000032625	Thsd7a	protein_coding	6	12311610	12749410	-1	thrombospondin, type I, domain containing 7A [Source:MGI Symbol;Acc:MGI:2685683]	1.91129	1.10697	24.7755	6.44101e-07	2.49362e-05	3.48281	2.104	2.77309	4.19286	4.14063	0.371532	0.680688	0.714614	1.6321	1.01649
ENSMUSG00000031503	Col4a2	protein_coding	8	11312805	11449287	1	collagen, type IV, alpha 2 [Source:MGI Symbol;Acc:MGI:88455]	-0.933517	9.12493	24.769	6.46291e-07	2.49444e-05	309.607	476.004	489.845	308.23	347.66	976.876	724.698	775.357	523.677	630.909
ENSMUSG00000020872	Tac4	protein_coding	11	95261529	95269265	1	tachykinin 4 [Source:MGI Symbol;Acc:MGI:1931130]	-2.06368	2.07804	24.7292	6.59754e-07	2.53865e-05	2.11997	2.67332	1.90809	1.03175	0.330234	11.1122	6.52522	5.96703	4.37403	5.26033
ENSMUSG00000028630	Dyrk2	protein_coding	10	118859349	118868903	-1	dual-specificity tyrosine-(Y)-phosphorylation regulated kinase 2 [Source:MGI Symbol;Acc:MGI:1330301]	-1.34144	4.88841	24.7222	6.62169e-07	2.54019e-05	14.1211	18.9014	20.8689	17.4329	12.8486	66.6671	49.3527	47.4082	18.8589	27.6297
ENSMUSG00000079339	Gm14446	protein_coding	19	34592888	34601968	-1	predicted gene 14446 [Source:MGI Symbol;Acc:MGI:3650685]	-2.30327	2.11169	24.6929	6.72318e-07	2.57131e-05	2.45311	1.06438	2.13706	0.941089	0.635065	8.05415	11.6398	9.78914	1.69738	3.98794
ENSMUSG00000090610	Gm3571	processed_pseudogene	10	93778611	93779772	1	predicted gene 3571 [Source:MGI Symbol;Acc:MGI:3781748]	1.45385	2.65215	24.6842	6.75361e-07	2.57515e-05	10.7101	5.02138	6.95867	10.8125	12.4651	2.51882	2.28688	3.36512	5.02556	3.37932
ENSMUSG00000090252	Gm16028	antisense	1	85246851	85255465	1	predicted gene 16028 [Source:MGI Symbol;Acc:MGI:3801982]	1.51493	1.54848	24.6671	6.81391e-07	2.59031e-05	2.686	4.09414	5.84231	5.62261	3.11436	1.21626	1.33509	1.55857	1.57889	1.69474
ENSMUSG00000025993	Slc40a1	protein_coding	1	45908070	45925594	-1	solute carrier family 40 (iron-regulated transporter), member 1 [Source:MGI Symbol;Acc:MGI:1315204]	-1.74975	5.61785	24.5595	7.20494e-07	2.73074e-05	40.1886	18.8617	26.5352	21.4034	5.7918	42.4391	77.082	54.275	106.217	95.2959
ENSMUSG00000017754	Pltp	protein_coding	2	164839518	164857711	-1	phospholipid transfer protein [Source:MGI Symbol;Acc:MGI:103151]	0.749321	7.23669	24.4804	7.50711e-07	2.83628e-05	160.128	163.518	217.057	207.495	203.862	95.0338	124.43	108.009	137.262	92.7053
ENSMUSG00000030579	Tyrobp	protein_coding	7	30413788	30417577	1	TYRO protein tyrosine kinase binding protein [Source:MGI Symbol;Acc:MGI:1277211]	-0.703489	6.95489	24.4749	7.52836e-07	2.83628e-05	107.664	96.8831	88.5862	88.4672	93.0752	186.779	157.568	156.429	122.393	138.293
ENSMUSG00000029861	Fam131b	protein_coding	6	42315312	42324643	-1	family with sequence similarity 131, member B [Source:MGI Symbol;Acc:MGI:1923406]	1.29694	1.84901	24.4347	7.68734e-07	2.88756e-05	4.1606	5.9818	4.79439	4.01966	6.45252	2.4462	2.19017	1.94125	1.62524	1.92091
ENSMUSG00000069114	Zbtb10	protein_coding	3	9250602	9285333	1	zinc finger and BTB domain containing 10 [Source:MGI Symbol;Acc:MGI:2139883]	2.7735	-0.32738	24.4232	7.73303e-07	2.8961e-05	1.66569	1.70795	0.941324	0.439043	1.82899	0.270205	0.375552	0.107192	0.097926	0.0508245
ENSMUSG00000047747	Rnf150	protein_coding	8	82863356	83091271	1	ring finger protein 150 [Source:MGI Symbol;Acc:MGI:2443860]	-1.26366	4.05217	24.3713	7.94431e-07	2.96642e-05	7.90447	11.0646	11.881	12.1834	5.89341	18.222	33.8232	30.4426	17.137	16.1368
ENSMUSG00000062300	Pvrl2	protein_coding	7	19716644	19749573	-1	poliovirus receptor-related 2 [Source:MGI Symbol;Acc:MGI:97822]	-1.86393	1.62471	24.3331	8.10339e-07	3.0169e-05	1.21141	1.33666	2.08618	1.36103	0.533455	8.3181	5.32814	3.21576	3.10099	3.43065
ENSMUSG00000040136	Abcc8	protein_coding	7	46104523	46180033	-1	ATP-binding cassette, sub-family C (CFTR/MRP), member 8 [Source:MGI Symbol;Acc:MGI:1352629]	-0.944042	5.5452	24.2707	8.37038e-07	3.09002e-05	19.8975	38.9116	37.8819	40.0627	23.8531	56.4054	54.4081	58.6698	68.5482	66.4022
ENSMUSG00000058317	Ube2e2	protein_coding	14	18573575	18894267	-1	ubiquitin-conjugating enzyme E2E 2 [Source:MGI Symbol;Acc:MGI:2384997]	1.64918	2.41812	24.2755	8.34956e-07	3.09002e-05	10.933	6.36151	7.98853	6.01489	9.09414	2.9216	3.99024	3.2515	1.43625	1.0419
ENSMUSG00000063234	Gpr84	protein_coding	15	103308236	103310438	-1	G protein-coupled receptor 84 [Source:MGI Symbol;Acc:MGI:1934129]	-2.1023	0.875716	24.27	8.37324e-07	3.09002e-05	0.999415	0.618824	0.915883	0.570756	0.254026	4.55972	2.5115	1.50069	1.69738	3.91348
ENSMUSG00000016526	Dyrk3	protein_coding	1	131128441	131138234	-1	dual-specificity tyrosine-(Y)-phosphorylation regulated kinase 3 [Source:MGI Symbol;Acc:MGI:1330300]	-1.77999	3.62004	24.2435	8.48915e-07	3.12366e-05	5.20907	6.28725	6.66559	7.35397	2.26083	19.0833	23.7537	33.2653	7.57294	10.3428
ENSMUSG00000000278	Scpep1	protein_coding	11	88924020	88955465	-1	serine carboxypeptidase 1 [Source:MGI Symbol;Acc:MGI:1921867]	0.756422	6.06796	24.2033	8.66856e-07	3.1804e-05	65.4145	79.5253	86.1367	93.4888	99.7241	63.0176	51.6586	48.3755	40.0831	43.8292
ENSMUSG00000037411	Serpine1	protein_coding	5	137061504	137072272	-1	serine (or cysteine) peptidase inhibitor, clade E, member 1 [Source:MGI Symbol;Acc:MGI:97608]	-1.9916	1.54927	24.14	8.95796e-07	3.27705e-05	1.05999	0.891106	1.45015	1.5586	0.812884	8.91678	3.05136	5.39534	1.59946	3.65936
ENSMUSG00000039043	2610034B18Rik	protein_coding	7	79925361	79935359	-1	RIKEN cDNA 2610034B18 gene [Source:MGI Symbol;Acc:MGI:1917670]	1.0731	3.9838	24.1288	9.01008e-07	3.2866e-05	27.2265	17.6736	19.9713	13.6981	29.0352	8.13994	9.2245	9.21852	11.7838	12.0454
ENSMUSG00000026473	Glul	protein_coding	1	153899944	153909723	1	glutamate-ammonia ligase (glutamine synthetase) [Source:MGI Symbol;Acc:MGI:95739]	-1.85182	7.02962	24.0903	9.19206e-07	3.34331e-05	71.8274	64.4775	58.3115	65.3724	24.5869	255.581	317.849	291.376	59.4783	88.1776
ENSMUSG00000026249	Serpine2	protein_coding	1	79794197	79858696	-1	serine (or cysteine) peptidase inhibitor, clade E, member 2 [Source:MGI Symbol;Acc:MGI:101780]	-2.52294	1.24138	24.065	9.31359e-07	3.37778e-05	0.635992	0.4208	0.661471	1.14151	0.533455	8.12305	4.20149	3.89465	0.522272	2.51581
ENSMUSG00000090254	Gm1965	protein_coding	6	89141005	89147385	1	predicted gene 1965 [Source:MGI Symbol;Acc:MGI:3584270]	0.777764	4.65623	24.0042	9.61257e-07	3.47623e-05	31.3723	34.3989	33.0919	32.2929	28.739	14.5088	18.8919	18.2119	18.2642	22.0929
ENSMUSG00000026874	Hc	protein_coding	2	34983331	35061438	-1	hemolytic complement [Source:MGI Symbol;Acc:MGI:96031]	1.31498	2.81422	23.9539	9.86717e-07	3.5581e-05	5.90564	9.38137	14.9849	9.28576	10.5675	2.73583	3.28608	3.93038	5.38593	4.54879
ENSMUSG00000037992	Rara	protein_coding	11	98927818	98974942	1	retinoic acid receptor, alpha [Source:MGI Symbol;Acc:MGI:97856]	-1.4498	4.24511	23.8304	1.05206e-06	3.78293e-05	10.2667	12.0547	10.8888	11.942	5.76639	48.0797	31.8046	27.1196	12.9589	17.0262
ENSMUSG00000041308	Sntb2	protein_coding	8	106935750	107014192	1	syntrophin, basic 2 [Source:MGI Symbol;Acc:MGI:101771]	-1.22376	4.89554	23.786	1.07662e-06	3.857e-05	14.5672	22.748	19.666	17.4959	15.1654	63.6503	46.6389	44.0917	18.7691	32.9088
ENSMUSG00000074141	Il4i1	protein_coding	7	44816370	44840809	1	interleukin 4 induced 1 [Source:MGI Symbol;Acc:MGI:109552]	-1.39255	2.76206	23.7822	1.07878e-06	3.857e-05	5.96833	4.00998	4.48376	2.17326	2.05761	9.05188	11.1023	8.36099	10.6103	9.25336
ENSMUSG00000097582	AC136976.2	lincRNA	13	93940990	93943015	-1		1.63525	3.29238	23.7701	1.08557e-06	3.87035e-05	16.1381	15.8332	12.6593	8.0852	21.5346	4.02876	4.69088	4.67929	8.4892	1.65637
ENSMUSG00000023927	Satb1	protein_coding	17	51736187	51833290	-1	special AT-rich sequence binding protein 1 [Source:MGI Symbol;Acc:MGI:105084]	5.38407	0.495198	23.7617	1.0903e-06	3.87626e-05	10.4181	1.55944	0.356177	0	1.29553	0.0168878	0.140832	0.0357307	0.065284	0.0508245
ENSMUSG00000057522	Spop	protein_coding	11	95414080	95493406	1	speckle-type POZ protein [Source:MGI Symbol;Acc:MGI:1343085]	0.673711	7.99994	23.6403	1.16131e-06	4.1171e-05	307.396	315.526	282.223	327.351	351.291	167.257	177.918	181.583	227.025	224.339
ENSMUSG00000003363	Pld3	protein_coding	7	27532000	27553218	-1	phospholipase D family, member 3 [Source:MGI Symbol;Acc:MGI:1333782]	-1.07746	3.45291	23.6224	1.17217e-06	4.14395e-05	11.0844	6.60904	6.84368	6.01489	4.69948	13.5103	15.3272	14.5781	15.5376	14.4087
ENSMUSG00000022263	Trio	protein_coding	15	27730652	28025848	-1	triple functional domain (PTPRF interacting) [Source:MGI Symbol;Acc:MGI:1927230]	1.44972	3.24795	23.5343	1.22707e-06	4.32595e-05	12.2656	17.4261	13.8654	7.68326	18.4169	5.33656	7.48757	6.14568	2.28494	3.78642
ENSMUSG00000005413	Hmox1	protein_coding	8	75093591	75100596	1	heme oxygenase (decycling) 1 [Source:MGI Symbol;Acc:MGI:96163]	-0.985258	9.17904	23.5067	1.24479e-06	4.3762e-05	540.835	429.142	404.184	308.142	271.706	1119.55	725.825	702.93	620.231	648.266
ENSMUSG00000026321	Tnfrsf11a	protein_coding	1	105780723	105847981	1	tumor necrosis factor receptor superfamily, member 11a [Source:MGI Symbol;Acc:MGI:1314891]	-0.971215	5.23458	23.4649	1.2721e-06	4.45979e-05	18.8375	29.9511	28.4432	29.4818	21.135	65.3222	56.2445	51.7738	31.9892	41.3711
ENSMUSG00000018547	Pip4k2b	protein_coding	11	97715157	97744704	-1	phosphatidylinositol-5-phosphate 4-kinase, type II, beta [Source:MGI Symbol;Acc:MGI:1934234]	-0.760845	7.18176	23.4463	1.28449e-06	4.49074e-05	110.753	117.329	104.97	107.302	101.661	234.943	199.535	190.087	138.206	141.622
ENSMUSG00000066278	Vps37b	protein_coding	5	124004641	124032260	-1	vacuolar protein sorting 37B (yeast) [Source:MGI Symbol;Acc:MGI:1916724]	-1.29553	3.76915	23.3813	1.32865e-06	4.63229e-05	12.5078	7.30212	5.19	8.03449	6.47767	28.5742	21.5708	19.9735	12.763	12.6553
ENSMUSG00000027834	Serpini1	protein_coding	3	75557547	75643495	1	serine (or cysteine) peptidase inhibitor, clade I, member 1 [Source:MGI Symbol;Acc:MGI:1194506]	-2.20915	1.68654	23.1707	1.48239e-06	5.14166e-05	1.30227	1.78221	0.737794	1.27323	0.533455	8.22438	7.51104	6.18141	1.33832	2.41416
ENSMUSG00000038179	Slamf7	protein_coding	1	171634925	171649007	-1	SLAM family member 7 [Source:MGI Symbol;Acc:MGI:1922595]	1.55108	2.53105	23.1667	1.48546e-06	5.14166e-05	6.57191	5.76744	8.2175	9.00039	13.4634	1.2497	2.30026	4.0733	3.94968	2.94782
ENSMUSG00000056671	Prelid2	protein_coding	18	41875696	41951194	-1	PRELI domain containing 2 [Source:MGI Symbol;Acc:MGI:1924869]	0.749345	4.18764	23.1648	1.48697e-06	5.14166e-05	25.5002	22.847	22.7699	20.5033	23.0148	12.953	13.4964	14.5067	12.4366	13.7988
ENSMUSG00000033192	Lpcat2	protein_coding	8	92855350	92919279	1	lysophosphatidylcholine acyltransferase 2 [Source:MGI Symbol;Acc:MGI:3606214]	2.14756	1.40367	23.1236	1.51911e-06	5.22592e-05	3.66452	3.76245	3.86706	1.0537	9.01793	0.574187	1.26749	1.28631	0.750766	0.864016
ENSMUSG00000056737	Capg	protein_coding	6	72544391	72562983	1	capping protein (actin filament), gelsolin-like [Source:MGI Symbol;Acc:MGI:1098259]	-0.99677	8.39269	23.123	1.51962e-06	5.22592e-05	333.532	252.159	221.898	147.568	171.544	590.179	424.42	466.75	352.207	385.097
ENSMUSG00000028555	Ttc39a	protein_coding	4	109406623	109444745	1	tetratricopeptide repeat domain 39A [Source:MGI Symbol;Acc:MGI:2444350]	1.37161	5.39157	23.1117	1.52855e-06	5.24235e-05	57.2695	49.8524	52.9686	58.9855	85.5814	12.497	13.9424	17.0793	44.4584	28.0297
ENSMUSG00000038400	Pmepa1	protein_coding	2	173224458	173276533	-1	prostate transmembrane protein, androgen induced 1 [Source:MGI Symbol;Acc:MGI:1929600]	0.714514	5.59784	23.0981	1.53945e-06	5.26543e-05	59.0261	66.0904	58.0314	50.2924	69.1967	36.2747	33.4007	38.1604	30.455	43.3533
ENSMUSG00000034382	AI661453	protein_coding	17	47436615	47470638	1	expressed sequence AI661453 [Source:MGI Symbol;Acc:MGI:2146908]	-2.55435	2.27675	23.0802	1.55379e-06	5.30011e-05	1.21141	2.54955	1.67581	0.81223	0.711273	18.0653	9.41626	8.70436	1.50153	2.59205
ENSMUSG00000078566	Bnip3	protein_coding	7	138890836	138909519	-1	BCL2/adenovirus E1B interacting protein 3 [Source:MGI Symbol;Acc:MGI:109326]	0.67245	6.14178	23.0088	1.61262e-06	5.48595e-05	90.2602	80.9832	109.615	81.7259	73.5751	48.8976	60.6561	56.159	52.8797	51.073
ENSMUSG00000027351	Spred1	protein_coding	2	117121374	117182279	1	sprouty protein with EVH-1 domain 1, related sequence [Source:MGI Symbol;Acc:MGI:2150016]	-0.645213	6.38579	22.9308	1.67938e-06	5.69769e-05	56.573	72.2291	73.118	69.2371	56.9273	111.257	108.089	92.8641	91.4955	101.674
ENSMUSG00000038963	Slco4a1	protein_coding	2	180456245	180474867	1	solute carrier organic anion transporter family, member 4a1 [Source:MGI Symbol;Acc:MGI:1351866]	-2.63627	-0.850126	22.9216	1.68746e-06	5.70976e-05	0.242283	0.0990118	0.0254412	0.197569	0.127013	1.14837	1.0093	1.03619	0.391704	0.68613
ENSMUSG00000052911	Lamb2	protein_coding	9	108479862	108490530	1	laminin, beta 2 [Source:MGI Symbol;Acc:MGI:99916]	-2.18452	-0.120279	22.875	1.72887e-06	5.83423e-05	0.181712	0.297035	0.228971	0.680517	0.152416	1.60434	1.7604	0.964729	1.27304	1.42308
ENSMUSG00000020100	Slc29a3	protein_coding	10	60712072	60752794	-1	solute carrier family 29 (nucleoside transporters), member 3 [Source:MGI Symbol;Acc:MGI:1918529]	-0.766328	5.13689	22.7451	1.84976e-06	6.22554e-05	20.2073	32.0311	29.0261	23.1411	26.5851	46.4274	46.2267	46.2759	42.698	37.7034
ENSMUSG00000035283	Adrb1	protein_coding	19	56722372	56724862	1	adrenergic receptor, beta 1 [Source:MGI Symbol;Acc:MGI:87937]	-1.61262	3.61976	22.7028	1.89089e-06	6.33023e-05	4.27023	7.5744	6.76736	8.82477	2.9213	17.3772	22.5801	31.4788	8.25842	11.7913
ENSMUSG00000060512	0610040J01Rik	protein_coding	5	63812495	63899619	1	RIKEN cDNA 0610040J01 gene [Source:MGI Symbol;Acc:MGI:1923511]	-2.82015	1.06251	22.7067	1.88711e-06	6.33023e-05	0.181712	0.198024	0.457941	1.60251	0.10161	1.55368	2.72275	3.35869	5.48386	4.85374
ENSMUSG00000020475	Pgam2	protein_coding	11	5801640	5803733	-1	phosphoglycerate mutase 2 [Source:MGI Symbol;Acc:MGI:1933118]	-2.27102	1.66512	22.678	1.91552e-06	6.39569e-05	1.2417	1.13864	1.50103	0.921991	0.558858	7.93728	8.0509	6.64591	1.43625	1.42308
ENSMUSG00000040680	Kremen2	protein_coding	17	23741200	23745829	-1	kringle containing transmembrane protein 2 [Source:MGI Symbol;Acc:MGI:1920266]	0.838123	3.7465	22.6508	1.94279e-06	6.46965e-05	19.5031	19.1724	17.37	14.4862	15.7242	9.62607	10.2082	10.3976	8.19249	9.09605
ENSMUSG00000021453	Gadd45g	protein_coding	13	51846678	51848468	1	growth arrest and DNA-damage-inducible 45 gamma [Source:MGI Symbol;Acc:MGI:1346325]	-0.88238	4.93055	22.6288	1.96513e-06	6.52681e-05	17.1718	24.7777	22.5918	20.5033	22.7861	52.2679	28.4481	33.5869	45.7314	35.6279
ENSMUSG00000027360	Hdc	protein_coding	2	126593667	126619299	-1	histidine decarboxylase [Source:MGI Symbol;Acc:MGI:96062]	-2.4388	1.89857	22.6169	1.97733e-06	6.55011e-05	1.05999	1.63369	1.57735	0.878086	0.58426	9.42341	9.92866	8.39672	1.10983	1.77886
ENSMUSG00000039831	Arhgap29	protein_coding	3	121953229	122016677	1	Rho GTPase activating protein 29 [Source:MGI Symbol;Acc:MGI:2443818]	-1.55341	2.07295	22.512	2.08831e-06	6.89963e-05	1.8474	1.2624	1.78088	3.92944	1.82899	3.36068	5.91494	7.07468	8.06257	6.53094
ENSMUSG00000090394	4930523C07Rik	protein_coding	1	160044384	160078428	1	RIKEN cDNA 4930523C07 gene [Source:MGI Symbol;Acc:MGI:1914897]	3.18673	0.0230608	22.3579	2.2628e-06	7.4566e-05	4.51584	1.47379	0.763236	0.737593	1.36869	0.405308	0.280021	0.0385892	0	0.177886
ENSMUSG00000044313	Mab21l3	protein_coding	3	101813076	101848959	-1	mab-21-like 3 (C. elegans) [Source:MGI Symbol;Acc:MGI:2446273]	1.73717	0.550981	22.2653	2.37458e-06	7.80457e-05	2.0594	1.41092	2.56956	2.34888	2.54026	0.574187	0.539856	0.393038	0.685482	1.01649
ENSMUSG00000057193	Slc44a2	protein_coding	9	21337828	21355025	1	solute carrier family 44, member 2 [Source:MGI Symbol;Acc:MGI:1915932]	-0.828612	5.8318	22.2422	2.40332e-06	7.87852e-05	33.8893	49.7287	46.3793	45.3312	30.9658	82.5646	88.0435	76.964	56.1109	57.0759
ENSMUSG00000028211	Trp53inp1	protein_coding	4	11156431	11174379	1	transformation related protein 53 inducible nuclear protein 1 [Source:MGI Symbol;Acc:MGI:1926609]	-2.90811	5.39719	22.1599	2.50859e-06	8.20232e-05	12.2353	13.3171	7.93765	6.73931	9.50058	103.624	148.789	102.154	6.10405	6.70883
ENSMUSG00000046687	Gm5424	protein_coding	10	62071015	62072609	1	predicted gene 5424 [Source:MGI Symbol;Acc:MGI:3643173]	1.66589	1.22314	22.1369	2.53878e-06	8.27958e-05	4.13849	3.12283	2.34873	2.05933	5.8365	1.10666	1.48014	1.02154	1.09155	0.702394
ENSMUSG00000029449	Rhof	protein_coding	5	123103044	123132692	-1	ras homolog gene family, member f [Source:MGI Symbol;Acc:MGI:1345629]	-1.07139	5.05973	22.0748	2.62232e-06	8.52997e-05	24.5517	26.7206	20.2023	19.0986	17.3919	74.7716	45.6385	35.4056	28.6065	39.0797
ENSMUSG00000041696	Rasl12	protein_coding	9	65398488	65414853	1	RAS-like, family 12 [Source:MGI Symbol;Acc:MGI:1918034]	-4.01491	-0.0036036	22.0477	2.65953e-06	8.62878e-05	0.121141	0.198024	0.101765	0.0439043	0.0508052	4.98191	1.90123	1.25058	0.130568	0.101649
ENSMUSG00000021061	Spnb1	protein_coding	12	76580488	76710547	-1	spectrin beta 1 [Source:MGI Symbol;Acc:MGI:98387]	-1.64649	1.59952	21.9614	2.78189e-06	9.00263e-05	1.2417	1.28715	1.90809	1.69032	1.11772	5.6912	5.89147	5.96703	1.82795	2.97323
ENSMUSG00000025429	Pstpip2	protein_coding	18	77794545	77882007	1	proline-serine-threonine phosphatase-interacting protein 2 [Source:MGI Symbol;Acc:MGI:1335088]	-0.80344	4.25613	21.939	2.81451e-06	9.08489e-05	15.845	14.8971	14.1445	13.7936	11.1662	27.9212	22.7913	21.0275	20.5289	27.8261
ENSMUSG00000039497	Dse	protein_coding	10	34151394	34207551	-1	dermatan sulfate epimerase [Source:MGI Symbol;Acc:MGI:2443455]	-0.802644	4.66139	21.849	2.94963e-06	9.49355e-05	14.7489	19.2578	22.8207	18.3959	17.4262	27.3921	34.762	30.2996	39.3336	27.4198
ENSMUSG00000045817	Zfp36l2	protein_coding	17	84183931	84187947	-1	zinc finger protein 36, C3H type-like 2 [Source:MGI Symbol;Acc:MGI:107945]	-1.47122	9.69624	21.8448	2.95616e-06	9.49355e-05	414.727	630.284	476.921	374.109	315.5	1947.27	1598.59	1370.45	397.939	724.353
ENSMUSG00000069094	Pde7a	protein_coding	3	19223108	19311322	-1	phosphodiesterase 7A [Source:MGI Symbol;Acc:MGI:1202402]	-0.74657	6.29472	21.7774	3.06185e-06	9.80802e-05	47.1845	71.5608	67.1902	64.3198	44.607	114.922	102.901	100.01	86.7624	82.5898
ENSMUSG00000076441	Ass1	protein_coding	2	31470207	31520672	1	argininosuccinate synthetase 1 [Source:MGI Symbol;Acc:MGI:88090]	1.35896	2.36541	21.7256	3.14568e-06	0.000100511	9.52019	7.42193	5.53804	4.19703	10.2942	2.79443	3.80106	2.65872	3.02134	1.88965
ENSMUSG00000076613	Ighg2b	IG_C_gene	12	113306389	113307933	-1	immunoglobulin heavy constant gamma 2B [Source:MGI Symbol;Acc:MGI:96445]	4.19859	-0.219726	21.6927	3.2e-06	0.000101988	0.757133	4.6991	0.254412	0.310404	1.64355	0.0168878	0	0.0396611	0.065284	0.279535
ENSMUSG00000029722	Agfg2	protein_coding	5	137650483	137684726	-1	ArfGAP with FG repeats 2 [Source:MGI Symbol;Acc:MGI:2443267]	0.812379	5.43253	21.6806	3.22028e-06	0.000102118	62.6906	48.5158	48.3891	48.8875	68.1552	24.7745	27.204	27.0124	41.1616	35.1197
ENSMUSG00000034709	Klraq1	protein_coding	17	88530124	88588365	1	KLRAQ motif containing 1 [Source:MGI Symbol;Acc:MGI:1921075]	-0.578104	6.70901	21.6824	3.21738e-06	0.000102118	88.8571	84.0858	84.4393	83.8353	80.8819	126.777	137.147	125.915	120.123	110.747
ENSMUSG00000054453	Sytl5	protein_coding	X	9885622	9994543	1	synaptotagmin-like 5 [Source:MGI Symbol;Acc:MGI:2668451]	-2.6449	-0.539901	21.6281	3.30975e-06	0.000104693	0.0605706	0.173271	0.330735	0.241474	0.0508052	1.55368	1.47874	1.35777	0.522272	0.482832
ENSMUSG00000056290	Ms4a4b	protein_coding	19	11443553	11463549	1	membrane-spanning 4-domains, subfamily A, member 4B [Source:MGI Symbol;Acc:MGI:1913083]	2.89867	0.332447	21.6202	3.32339e-06	0.000104861	5.92744	2.08271	0.864237	0.389212	1.59325	0.331339	0.465684	0.289061	0.199116	0.12884
ENSMUSG00000025558	Dock9	protein_coding	14	121542039	121797734	-1	dedicator of cytokinesis 9 [Source:MGI Symbol;Acc:MGI:106321]	2.05146	-0.0599064	21.5635	3.423e-06	0.000107467	2.2714	1.70795	1.09397	1.07566	1.24473	0.168878	0.258192	0.464499	0.32642	0.559069
ENSMUSG00000029322	Plac8	protein_coding	5	100553725	100572245	-1	placenta-specific 8 [Source:MGI Symbol;Acc:MGI:2445289]	2.1372	0.61713	21.5658	3.41902e-06	0.000107467	2.81653	3.26739	1.65368	0.965895	3.48016	0.303981	1.0093	0.678884	0.293778	0.432008
ENSMUSG00000025040	Fundc1	protein_coding	X	17556564	17572325	-1	FUN14 domain containing 1 [Source:MGI Symbol;Acc:MGI:1919268]	0.597854	5.94469	21.3957	3.73608e-06	0.000117005	79.2264	71.4618	68.8947	75.0325	78.2909	42.6587	55.3704	49.2012	51.0847	44.4206
ENSMUSG00000003882	Il7r	protein_coding	15	9506161	9529876	-1	interleukin 7 receptor [Source:MGI Symbol;Acc:MGI:96562]	3.92055	0.0786665	21.3695	3.78753e-06	0.000118323	6.23877	1.80697	0.788677	0.0439043	0.812884	0.118215	0.211248	0.178654	0.032642	0.0762367
ENSMUSG00000032231	Anxa2	protein_coding	9	69453620	69491795	1	annexin A2 [Source:MGI Symbol;Acc:MGI:88246]	-0.839242	6.70775	21.3505	3.82516e-06	0.000119203	92.6125	85.0759	71.2099	62.8929	64.8529	165.214	158.201	146.246	91.724	102.636
ENSMUSG00000040722	Scamp5	protein_coding	9	57441328	57468024	-1	secretory carrier membrane protein 5 [Source:MGI Symbol;Acc:MGI:1928948]	-1.23289	2.80937	21.3295	3.86742e-06	0.000120223	6.02678	3.06937	5.26633	4.01725	2.51486	10.4367	12.534	9.79022	7.37709	8.23356
ENSMUSG00000027508	Pag1	protein_coding	3	9687479	9833679	-1	phosphoprotein associated with glycosphingolipid microdomains 1 [Source:MGI Symbol;Acc:MGI:2443160]	-1.48335	6.28462	21.3136	3.89957e-06	0.000120925	24.5614	70.5212	47.7531	41.2481	22.4305	157.547	152.99	141.101	57.3846	59.2105
ENSMUSG00000027514	Zbp1	protein_coding	2	173206612	173218923	-1	Z-DNA binding protein 1 [Source:MGI Symbol;Acc:MGI:1927449]	0.82007	4.0403	21.2827	3.96289e-06	0.000122587	21.8054	17.4756	26.0263	20.7228	19.306	9.69362	12.2993	13.9707	10.8045	12.0708
ENSMUSG00000018930	Ccl4	protein_coding	11	83662584	83664683	1	chemokine (C-C motif) ligand 4 [Source:MGI Symbol;Acc:MGI:98261]	-1.80102	1.35488	21.243	4.04575e-06	0.000124844	1.87769	1.36141	1.37382	0.702469	0.304831	5.28589	3.84941	3.78746	3.10099	3.25277
ENSMUSG00000026980	Ly75	protein_coding	2	60292103	60383303	-1	lymphocyte antigen 75 [Source:MGI Symbol;Acc:MGI:106662]	0.731014	6.84554	21.225	4.08404e-06	0.000125719	95.1522	150.933	137.814	166.739	172.317	77.2021	83.5434	76.423	94.5828	96.8732
ENSMUSG00000047880	Cxcr5	protein_coding	9	44511788	44556391	-1	chemokine (C-X-C motif) receptor 5 [Source:MGI Symbol;Acc:MGI:103567]	3.03919	0.466305	21.1963	4.14564e-06	0.000127304	7.78333	1.36141	0.610589	0.5049	1.85439	0.287093	0.445968	0.285846	0.16321	0.254122
ENSMUSG00000029217	Tec	protein_coding	5	72755718	72868483	-1	tec protein tyrosine kinase [Source:MGI Symbol;Acc:MGI:98662]	-0.761592	4.21035	21.141	4.26708e-06	0.000130715	12.6895	15.7924	15.6972	11.2834	13.4888	21.836	20.3033	24.2612	22.523	26.2762
ENSMUSG00000070738	Dgkd	protein_coding	1	87853287	87944489	1	diacylglycerol kinase, delta [Source:MGI Symbol;Acc:MGI:2138334]	-0.641289	6.05282	21.0938	4.37339e-06	0.000133648	56.9061	51.4861	53.8081	56.5049	41.9905	94.0821	75.486	76.9282	68.3197	85.9188
ENSMUSG00000001247	Lsr	protein_coding	7	30957409	30983169	-1	lipolysis stimulated lipoprotein receptor [Source:MGI Symbol;Acc:MGI:1927471]	-0.80609	8.14235	21.0855	4.39245e-06	0.000133906	175.292	241.019	219.594	211.919	186.838	483.705	377.582	386.646	251.456	281.415
ENSMUSG00000004668	Abca13	protein_coding	11	9191942	9684259	1	ATP-binding cassette, sub-family A (ABC1), member 13 [Source:MGI Symbol;Acc:MGI:2388707]	2.05032	-0.38321	21.0757	4.4148e-06	0.000134263	0.726848	1.08913	1.06853	1.40494	1.47335	0.151991	0.445968	0.321576	0.195852	0.254122
ENSMUSG00000055633	Zfp580	protein_coding	7	5051532	5053722	1	zinc finger protein 580 [Source:MGI Symbol;Acc:MGI:1916242]	-1.9944	1.47406	20.9607	4.68792e-06	0.000142226	1.30227	1.06438	1.65368	0.482948	0.990702	6.75514	5.68022	5.64545	1.50153	1.93133
ENSMUSG00000032495	Lrrc2	protein_coding	9	110951545	110984066	1	leucine rich repeat containing 2 [Source:MGI Symbol;Acc:MGI:1921499]	-1.26572	2.22988	20.949	4.71673e-06	0.000142758	3.11939	3.11887	3.23103	3.0294	1.21933	5.30278	7.06507	6.89603	6.88746	6.42929
ENSMUSG00000082229	Nap1l2	protein_coding	X	103184176	103186640	-1	nucleosome assembly protein 1-like 2 [Source:MGI Symbol;Acc:MGI:106654]	1.76478	0.709045	20.9342	4.75343e-06	0.000143524	2.18054	2.72282	1.34838	2.41474	3.63257	0.354645	0.727632	0.607422	0.97926	0.91484
ENSMUSG00000029211	Gabra4	protein_coding	5	71569734	71658308	-1	gamma-aminobutyric acid (GABA) A receptor, subunit alpha 4 [Source:MGI Symbol;Acc:MGI:95616]	1.9262	1.3747	20.9099	4.81401e-06	0.000145006	3.14967	2.50005	3.05294	4.0392	7.51917	0.422196	0.70416	0.750345	1.40361	1.98215
ENSMUSG00000041263	Rusc1	protein_coding	3	89083981	89093363	-1	RUN and SH3 domain containing 1 [Source:MGI Symbol;Acc:MGI:1919546]	0.684145	5.22193	20.8967	4.84739e-06	0.000145664	47.4874	54.0357	44.3694	38.087	47.2235	29.8915	26.8754	24.6542	28.5944	31.7145
ENSMUSG00000020572	Nampt	protein_coding	12	32820335	32853369	1	nicotinamide phosphoribosyltransferase [Source:MGI Symbol;Acc:MGI:1929865]	0.571282	6.91124	20.8661	4.92535e-06	0.000147655	132.256	137.107	141.987	155.729	157.014	89.9109	98.1364	88.0048	99.9171	103.961
ENSMUSG00000029581	Fscn1	protein_coding	5	142960343	142973185	1	fascin homolog 1, actin bundling protein (Strongylocentrotus purpuratus) [Source:MGI Symbol;Acc:MGI:1352745]	1.67331	1.70635	20.828	5.02443e-06	0.000150269	6.48106	4.28226	2.56956	2.21717	9.11954	1.41858	1.40832	1.57215	1.50153	1.70262
ENSMUSG00000033278	Ptprm	protein_coding	17	66666848	67354459	-1	protein tyrosine phosphatase, receptor type, M [Source:MGI Symbol;Acc:MGI:102694]	-2.30397	-0.710947	20.8175	5.05183e-06	0.000150731	0.211997	0.173271	0.254412	0.0878086	0.228624	0.793728	1.24402	0.607422	1.50153	0.533657
ENSMUSG00000048490	Nrip1	protein_coding	16	76287400	76373827	-1	nuclear receptor interacting protein 1 [Source:MGI Symbol;Acc:MGI:1315213]	-1.00748	5.94253	20.7867	5.13385e-06	0.000152817	28.5893	48.095	51.1368	44.3653	33.3282	116.847	93.6063	89.7198	48.8324	57.5079
ENSMUSG00000000982	Ccl3	protein_coding	11	83647844	83649355	-1	chemokine (C-C motif) ligand 3 [Source:MGI Symbol;Acc:MGI:98260]	-2.00002	1.76196	20.7637	5.19595e-06	0.000154301	2.15026	1.2624	2.13706	0.943943	0.203221	8.71412	4.20149	4.96657	4.08025	4.44714
ENSMUSG00000042724	Map3k9	protein_coding	12	81714950	81781170	-1	mitogen-activated protein kinase kinase kinase 9 [Source:MGI Symbol;Acc:MGI:2449952]	-0.955415	3.61076	20.7589	5.20886e-06	0.000154322	7.72276	8.63878	8.2175	8.36377	8.7385	12.6828	20.3737	21.1169	14.5583	10.9018
ENSMUSG00000040405	Havcr1	protein_coding	11	46735080	46779578	1	hepatitis A virus cellular receptor 1 [Source:MGI Symbol;Acc:MGI:2159680]	1.57728	1.40769	20.6715	5.45212e-06	0.00016115	3.47312	2.47455	5.28922	4.88677	3.45476	0.574187	1.5961	1.42923	1.79988	1.10899
ENSMUSG00000047562	Mmp10	protein_coding	9	7502352	7510238	1	matrix metallopeptidase 10 [Source:MGI Symbol;Acc:MGI:97007]	-2.24698	-0.48796	20.6472	5.52169e-06	0.000162825	0.393709	0.198024	0.356177	0.175617	0.0508052	0.775827	1.54915	1.25058	1.07719	0.859696
ENSMUSG00000075602	Ly6a	protein_coding	15	74994878	74997634	-1	lymphocyte antigen 6 complex, locus A [Source:MGI Symbol;Acc:MGI:107527]	0.98926	2.52535	20.6346	5.55831e-06	0.000163523	9.14586	7.96971	7.14745	6.34374	7.56973	3.78372	3.61422	4.14476	3.85176	3.5567
ENSMUSG00000041064	Pif1	protein_coding	9	65587160	65595967	1	PIF1 5-to-3 DNA helicase homolog (S. cerevisiae) [Source:MGI Symbol;Acc:MGI:2143057]	0.784965	4.61235	20.6293	5.57377e-06	0.000163597	23.4408	31.461	32.8955	34.7283	32.998	14.1182	18.4255	14.5424	20.9235	20.9143
ENSMUSG00000058427	Cxcl2	protein_coding	5	90903899	90905909	1	chemokine (C-X-C motif) ligand 2 [Source:MGI Symbol;Acc:MGI:1340094]	-3.07408	1.24326	20.6158	5.61299e-06	0.000164365	0.393709	0.4208	1.29419	0.197569	0.10161	11.7837	3.09619	2.75127	0.783408	1.60097
ENSMUSG00000079192	AC125149.1	protein_coding	GL456210.1	123792	124928	1		0.956787	2.80662	20.5803	5.71809e-06	0.000167056	9.24701	7.93382	10.7408	8.8678	9.33292	4.77841	3.59661	5.15773	4.44878	5.43618
ENSMUSG00000021190	Lgmn	protein_coding	12	102394084	102439813	-1	legumain [Source:MGI Symbol;Acc:MGI:1330838]	-1.12485	7.00901	20.5405	5.83837e-06	0.000169784	91.9462	71.9073	103.062	97.6213	42.3208	219.289	229.767	196.983	95.2493	133.312
ENSMUSG00000036661	Dennd3	protein_coding	15	73512560	73572242	1	DENN/MADD domain containing 3 [Source:MGI Symbol;Acc:MGI:2146009]	-1.1361	5.14079	20.5427	5.83155e-06	0.000169784	20.4123	28.4164	25.8737	20.4814	15.6226	69.7637	59.924	53.5961	25.5913	30.9013
ENSMUSG00000001123	Lgals9	protein_coding	11	78962974	78984946	-1	lectin, galactose binding, soluble 9 [Source:MGI Symbol;Acc:MGI:109496]	-1.66418	3.49989	20.5352	5.85461e-06	0.000169864	9.44902	3.91097	8.87897	2.41474	2.48946	17.2594	23.9649	21.1883	11.1636	11.283
ENSMUSG00000090035	Galnt4	protein_coding	10	99108135	99113245	1	UDP-N-acetyl-alpha-D-galactosamine:polypeptide N-acetylgalactosaminyltransferase 4 [Source:MGI Symbol;Acc:MGI:894692]	-0.901602	5.62193	20.5083	5.93736e-06	0.00017187	24.0768	45.7435	37.6275	26.7816	38.5612	80.6732	74.7114	64.8155	49.5505	47.7242
ENSMUSG00000021990	Spata13	protein_coding	14	60634001	60764556	1	spermatogenesis associated 13 [Source:MGI Symbol;Acc:MGI:104838]	-1.37474	2.94746	20.4228	6.20865e-06	0.000179068	6.87477	5.49516	4.24868	1.47079	3.37855	11.1966	11.29	10.4334	11.6858	10.2665
ENSMUSG00000037375	Hhat	protein_coding	1	192512828	192771213	-1	hedgehog acyltransferase [Source:MGI Symbol;Acc:MGI:2444681]	-1.66452	1.92536	20.421	6.21438e-06	0.000179068	1.33255	2.15351	1.98441	1.90984	1.65117	7.88662	7.37021	8.18233	2.28494	2.46499
ENSMUSG00000055546	Timd4	protein_coding	11	46810800	46844332	1	T cell immunoglobulin and mucin domain containing 4 [Source:MGI Symbol;Acc:MGI:2445125]	1.70951	2.82882	20.3971	6.29237e-06	0.000180902	6.99591	10.2477	11.4231	18.0666	7.54458	2.88782	5.42203	4.0733	0.750766	3.17653
ENSMUSG00000074151	Nlrc5	lincRNA	8	94472763	94527272	1	NLR family, CARD domain containing 5 [Source:MGI Symbol;Acc:MGI:3612191]	0.816098	6.46943	20.3177	6.55912e-06	0.000188142	69.9894	111.859	132.65	128.815	125.892	58.2124	50.3474	54.1678	76.2517	79.2608
ENSMUSG00000024208	2900010M23Rik	protein_coding	17	27122663	27133916	-1	RIKEN cDNA 2900010M23 gene [Source:MGI Symbol;Acc:MGI:1914517]	0.807325	4.63282	20.3011	6.61634e-06	0.000189353	37.4932	27.649	27.1712	32.0063	34.1665	13.3583	16.1487	16.9721	24.0898	18.7796
ENSMUSG00000074785	Plxnc1	protein_coding	10	94790866	94944578	-1	plexin C1 [Source:MGI Symbol;Acc:MGI:1890127]	-1.09876	6.72817	20.2923	6.64671e-06	0.000189792	42.0663	97.0316	70.9809	92.7479	36.6306	124.582	117.618	117.947	156.975	199.74
ENSMUSG00000024621	Csf1r	protein_coding	18	61105572	61132149	1	colony stimulating factor 1 receptor [Source:MGI Symbol;Acc:MGI:1339758]	-1.14097	5.68126	20.2447	6.81412e-06	0.000193941	34.8405	41.1332	46.5426	24.6742	13.5406	54.5746	90.4193	73.7039	71.1808	59.7604
ENSMUSG00000033880	Lgals3bp	protein_coding	11	118392751	118402092	-1	lectin, galactoside-binding, soluble, 3 binding protein [Source:MGI Symbol;Acc:MGI:99554]	-0.903008	6.90251	20.2321	6.85931e-06	0.000193941	73.6236	86.9819	104.767	74.791	79.307	200.203	188.551	182.191	95.2493	105.664
ENSMUSG00000039377	Hlx	protein_coding	1	184727140	184732619	-1	H2.0-like homeobox [Source:MGI Symbol;Acc:MGI:96109]	-1.23888	1.57439	20.2322	6.85899e-06	0.000193941	2.02912	1.73271	2.0353	1.47079	1.52416	3.96864	3.30955	3.82319	5.58178	3.78642
ENSMUSG00000057191	AB124611	protein_coding	9	21526176	21545333	1	cDNA sequence AB124611 [Source:MGI Symbol;Acc:MGI:3043001]	-1.64882	2.89336	20.2294	6.86882e-06	0.000193941	8.32846	3.21788	2.77309	2.28302	1.32094	12.7334	11.8299	12.4343	10.0864	8.41145
ENSMUSG00000074896	Ifit3	protein_coding	19	34583531	34588731	1	interferon-induced protein with tetratricopeptide repeats 3 [Source:MGI Symbol;Acc:MGI:1101055]	-2.06094	3.58815	20.2391	6.83417e-06	0.000193941	5.7739	2.92555	9.90197	3.43112	1.2178	23.2037	31.4591	24.2976	6.54733	10.1321
ENSMUSG00000060090	Rp2h	protein_coding	X	20364481	20405653	1	retinitis pigmentosa 2 homolog (human) [Source:MGI Symbol;Acc:MGI:1277953]	0.849393	7.90103	20.2184	6.90839e-06	0.000194189	315.724	298.743	265.046	318.131	349.388	109.315	155.408	131.918	241.453	208.126
ENSMUSG00000073490	AI607873	protein_coding	1	173723430	173741809	-1	expressed sequence AI607873 [Source:MGI Symbol;Acc:MGI:2138302]	-0.926385	6.63106	20.219	6.90619e-06	0.000194189	59.3816	76.1445	86.8298	68.453	52.902	152.151	161.116	158.961	76.1388	94.7094
ENSMUSG00000045932	Ifit2	protein_coding	19	34550694	34576419	1	interferon-induced protein with tetratricopeptide repeats 2 [Source:MGI Symbol;Acc:MGI:99449]	-1.42074	5.51853	20.1285	7.24109e-06	0.000203089	25.3791	19.7776	43.7843	22.4351	13.8444	76.7552	99.0518	86.4326	31.7607	36.1362
ENSMUSG00000024661	Fth1	protein_coding	19	9982703	9985092	1	ferritin heavy chain 1 [Source:MGI Symbol;Acc:MGI:95588]	-0.801078	11.1634	20.1121	7.30326e-06	0.000204378	2210.58	1849.54	1718.98	1303.79	1321.38	3691.36	2548.56	2863.61	2917.17	2422.04
ENSMUSG00000066687	Zbtb16	protein_coding	9	48654311	48835945	-1	zinc finger and BTB domain containing 16 [Source:MGI Symbol;Acc:MGI:103222]	-1.08958	4.87349	20.0699	7.46629e-06	0.000208478	16.8083	23.2183	19.2081	19.0545	15.8512	42.152	56.3797	52.7028	22.1966	23.7604
ENSMUSG00000079017	Ifi27l2a	protein_coding	12	103442167	103443680	-1	interferon, alpha-inducible protein 27 like 2A [Source:MGI Symbol;Acc:MGI:1924183]	-0.983957	3.1767	20.0209	7.66023e-06	0.000213421	6.54163	5.8417	7.60692	3.73187	6.70629	10.6731	10.3981	12.9345	11.0004	14.2817
ENSMUSG00000026832	Cytip	protein_coding	2	58129137	58195532	-1	cytohesin 1 interacting protein [Source:MGI Symbol;Acc:MGI:2183535]	-1.7346	5.75501	19.9895	7.78685e-06	0.000216471	39.9766	29.06	18.9028	24.1693	12.9807	123.72	128.791	100.653	24.3836	33.1121
ENSMUSG00000022150	Dab2	protein_coding	15	6299788	6440712	1	disabled 2, mitogen-responsive phosphoprotein [Source:MGI Symbol;Acc:MGI:109175]	-1.33246	5.18302	19.9651	7.88691e-06	0.000218771	36.9784	14.2082	28.6977	15.0153	8.58608	38.3692	56.4032	48.558	62.6726	51.5614
ENSMUSG00000019818	Cd164	protein_coding	10	41519500	41531042	1	CD164 antigen [Source:MGI Symbol;Acc:MGI:1859568]	-0.688001	7.58256	19.9166	8.08932e-06	0.000223403	115.629	184.657	144.811	143.018	150.968	276.353	256.338	239.36	185.015	214.911
ENSMUSG00000096950	AC163325.1	lincRNA	1	155063523	155083266	-1		0.830692	3.37523	19.9189	8.07955e-06	0.000223403	12.6593	12.8715	13.1277	15.1909	12.6251	6.36672	6.50174	6.96749	9.1724	7.87779
ENSMUSG00000027698	Nceh1	protein_coding	3	27182965	27284608	1	arylacetamide deacetylase-like 1 [Source:MGI Symbol;Acc:MGI:2443191]	-0.800853	3.67086	19.9115	8.11128e-06	0.000223521	8.17703	9.99821	11.0924	7.41983	9.90702	15.6381	18.4959	15.4357	14.8847	15.4506
ENSMUSG00000034765	Dusp5	protein_coding	19	53529109	53542431	1	dual specificity phosphatase 5 [Source:MGI Symbol;Acc:MGI:2685183]	-1.04194	6.37619	19.8965	8.17502e-06	0.000224786	50.6976	67.7983	61.1352	47.1313	46.2836	196.574	100.202	84.9319	61.9545	110.187
ENSMUSG00000020387	Phf15	protein_coding	11	51813455	51857653	-1	PHD finger protein 15 [Source:MGI Symbol;Acc:MGI:1924151]	-0.793947	5.278	19.8828	8.23379e-06	0.00022591	29.8007	31.362	28.138	19.3618	34.0649	57.7057	54.8775	41.3404	38.0606	51.6122
ENSMUSG00000027947	Il6ra	protein_coding	3	89869324	89913162	-1	interleukin 6 receptor, alpha [Source:MGI Symbol;Acc:MGI:105304]	-1.14314	6.31721	19.8732	8.27534e-06	0.000226558	27.7716	64.3824	56.683	56.8122	44.5308	140.878	143.297	132.132	56.438	70.5698
ENSMUSG00000034485	Uaca	protein_coding	9	60794548	60880370	1	uveal autoantigen with coiled-coil domains and ankyrin repeats [Source:MGI Symbol;Acc:MGI:1919815]	1.23625	1.73003	19.8531	8.36251e-06	0.000228448	4.1188	3.58918	4.42677	5.18071	5.74099	1.28348	1.94818	2.64407	1.99116	1.82968
ENSMUSG00000005802	Slc30a4	protein_coding	2	122681233	122702663	-1	solute carrier family 30 (zinc transporter), member 4 [Source:MGI Symbol;Acc:MGI:1345282]	1.25584	3.97902	19.8273	8.47633e-06	0.000231058	18.3832	28.0451	22.6625	18.1325	24.3103	14.0338	12.8392	8.82549	3.68855	6.45471
ENSMUSG00000040528	Gm885	protein_coding	11	106751203	106768794	1	predicted gene 885 [Source:MGI Symbol;Acc:MGI:2685731]	-0.738604	5.21484	19.8111	8.54846e-06	0.000232522	27.0751	31.7828	32.234	28.2524	20.4745	50.596	54.3846	44.6634	39.7253	40.4563
ENSMUSG00000023232	Serinc2	protein_coding	4	130253495	130279205	-1	serine incorporator 2 [Source:MGI Symbol;Acc:MGI:1919132]	-1.6359	3.41212	19.7938	8.62636e-06	0.00023398	5.42107	9.6784	5.46986	1.0537	4.31844	21.7515	14.1301	15.6858	15.6682	12.1979
ENSMUSG00000050199	Lgr4	protein_coding	2	109917647	110014257	1	leucine-rich repeat-containing G protein-coupled receptor 4 [Source:MGI Symbol;Acc:MGI:1891468]	1.74951	1.1852	19.7909	8.63914e-06	0.00023398	2.2714	1.85647	4.12147	4.36848	4.59787	0.405308	0.751104	1.50069	0.97926	1.4485
ENSMUSG00000029401	Rilpl2	protein_coding	5	124463265	124478366	-1	Rab interacting lysosomal protein-like 2 [Source:MGI Symbol;Acc:MGI:1933112]	-1.38061	4.59118	19.7711	8.72926e-06	0.000235914	16.7478	15.0498	13.2803	11.4151	10.5675	64.3258	40.9117	34.1228	13.9381	18.6526
ENSMUSG00000025880	Smad7	protein_coding	18	75367529	75395935	1	SMAD family member 7 [Source:MGI Symbol;Acc:MGI:1100518]	1.4635	1.93062	19.7514	8.81989e-06	0.000237854	6.14792	6.98033	6.13133	3.05135	5.46156	3.3269	1.83082	2.10811	0.946618	1.62638
ENSMUSG00000024268	Celf4	protein_coding	18	25477632	25753983	-1	CUGBP, Elav-like family member 4 [Source:MGI Symbol;Acc:MGI:1932407]	2.34889	2.29313	19.745	8.84952e-06	0.000238144	8.05589	8.416	5.6225	6.95884	11.7614	0.354645	0.46944	0.50023	3.39477	3.20194
ENSMUSG00000042265	Trem1	protein_coding	17	48232768	48246924	1	triggering receptor expressed on myeloid cells 1 [Source:MGI Symbol;Acc:MGI:1930005]	-2.44252	1.47376	19.7366	8.88834e-06	0.00023868	0.817703	1.13789	1.39927	0.548804	0.304831	8.86612	6.6191	4.35915	0.620198	2.0838
ENSMUSG00000024673	Ms4a1	protein_coding	19	11250603	11266151	-1	membrane-spanning 4-domains, subfamily A, member 1 [Source:MGI Symbol;Acc:MGI:88321]	4.01229	1.37244	19.7023	9.04926e-06	0.000242486	17.8683	2.20301	0.356177	0.439043	3.37855	0.0506635	0.187776	0.0714614	0.750766	0.432008
ENSMUSG00000069515	Lyz1	protein_coding	10	117287796	117292868	-1	lysozyme 1 [Source:MGI Symbol;Acc:MGI:96902]	1.30554	1.21293	19.6966	9.07608e-06	0.000242689	3.55216	2.69188	2.70135	3.38832	3.90083	0.970882	1.57802	1.49676	1.3726	1.07214
ENSMUSG00000004609	Cd33	protein_coding	7	43527456	43533171	-1	CD33 antigen [Source:MGI Symbol;Acc:MGI:99440]	-1.41812	3.44246	19.5907	9.59371e-06	0.000255448	5.48164	7.74767	8.01397	5.44414	2.9213	22.8492	19.4348	19.0802	7.08331	9.47876
ENSMUSG00000018217	Pmp22	protein_coding	11	63128982	63159547	1	peripheral myelin protein 22 [Source:MGI Symbol;Acc:MGI:97631]	-2.14706	2.50427	19.5925	9.58462e-06	0.000255448	3.45253	1.36141	4.14691	1.27323	0.177818	7.85284	10.5859	9.61156	7.40973	10.1141
ENSMUSG00000053617	Sh3pxd2a	protein_coding	19	47260174	47464411	-1	SH3 and PX domains 2A [Source:MGI Symbol;Acc:MGI:1298393]	-0.638426	6.50341	19.564	9.72839e-06	0.000258488	71.8065	83.4174	72.7618	67.0639	61.8046	134.612	106.751	98.8312	89.3411	117.811
ENSMUSG00000020937	Plcd3	protein_coding	11	103070304	103101658	-1	phospholipase C, delta 3 [Source:MGI Symbol;Acc:MGI:107451]	-2.02038	3.29678	19.5403	9.85022e-06	0.000261176	3.02853	4.35652	4.60486	4.36848	3.04831	29.9421	21.6412	18.6872	3.32948	3.83725
ENSMUSG00000001025	S100a6	protein_coding	3	90612894	90614414	1	S100 calcium binding protein A6 (calcyclin) [Source:MGI Symbol;Acc:MGI:1339467]	-2.2735	2.35717	19.394	1.06338e-05	0.000281362	3.42224	1.2624	2.82397	0.702469	0.48265	15.3004	9.27144	8.68256	1.95852	6.25141
ENSMUSG00000020773	Trim47	protein_coding	11	116105752	116127210	-1	tripartite motif-containing 47 [Source:MGI Symbol;Acc:MGI:1917374]	-0.890517	3.99563	19.3572	1.0841e-05	0.000285647	15.0215	10.0745	14.1707	7.92473	8.86551	20.6538	18.9654	19.8155	19.1935	23.8113
ENSMUSG00000032661	Oas3	protein_coding	5	120753098	120777661	-1	2-5 oligoadenylate synthetase 3 [Source:MGI Symbol;Acc:MGI:2180850]	-1.56339	3.47839	19.3607	1.08213e-05	0.000285647	6.69305	3.49017	11.0415	5.24657	1.72738	14.7093	21.5708	19.2589	10.2169	16.4671
ENSMUSG00000085148	Mir22hg	processed_transcript	11	75461539	75466676	1	Mir22 host gene (non-protein coding) [Source:MGI Symbol;Acc:MGI:1914348]	-2.13824	3.67161	19.3513	1.08746e-05	0.000285935	3.11939	6.26621	7.02177	3.44649	3.73418	42.6948	29.6127	20.7595	3.91508	5.12463
ENSMUSG00000084289	Gm6977	pseudogene	X	90744546	90745062	-1	predicted gene 6977 [Source:MGI Symbol;Acc:MGI:3647597]	-0.8589	5.03494	19.2623	1.13936e-05	0.000298958	31.8062	26.2621	21.9591	18.5445	18.3821	56.2032	38.8563	37.8985	42.7104	33.395
ENSMUSG00000038518	Jarid2	protein_coding	13	44729474	44921643	1	jumonji, AT rich interactive domain 2 [Source:MGI Symbol;Acc:MGI:104813]	-1.164	8.24829	19.2341	1.1563e-05	0.000302773	147.308	211.935	212.205	200.072	173.068	634.984	511.337	518.953	197.778	218.672
ENSMUSG00000027130	Slc12a6	protein_coding	2	112265825	112363163	1	solute carrier family 12, member 6 [Source:MGI Symbol;Acc:MGI:2135960]	-0.74811	7.24217	19.2196	1.16511e-05	0.000304448	81.7228	138.516	137.491	117.93	92.9947	231.243	207.319	174.049	152.398	175.346
ENSMUSG00000019889	Ptprk	protein_coding	10	28074820	28597397	1	protein tyrosine phosphatase, receptor type, K [Source:MGI Symbol;Acc:MGI:103310]	-3.85952	0.106285	19.2134	1.16892e-05	0.000304813	0	0.272282	0.0254412	0.329282	0.0254026	1.28348	3.61469	4.0733	0.130568	0.584481
ENSMUSG00000039787	Cercam	protein_coding	2	29869164	29882840	1	cerebral endothelial cell adhesion molecule [Source:MGI Symbol;Acc:MGI:2139134]	-3.24478	-0.28235	19.1894	1.18369e-05	0.000308028	0.0302853	0.148518	0.305294	0.131713	0.10161	2.12837	2.20754	2.17136	0.130568	0.203298
ENSMUSG00000027010	Slc25a12	protein_coding	2	71271063	71367749	-1	solute carrier family 25 (mitochondrial carrier, Aralar), member 12 [Source:MGI Symbol;Acc:MGI:1926080]	-0.674542	6.26694	19.1658	1.19842e-05	0.00031122	67.506	64.3824	55.1819	56.6805	54.4378	100.178	107.103	109.908	85.8484	65.7414
ENSMUSG00000054200	O3far1	protein_coding	19	38097079	38114263	1	omega-3 fatty acid receptor 1 [Source:MGI Symbol;Acc:MGI:2147577]	2.08276	1.57095	19.1602	1.20193e-05	0.00031149	2.84682	3.01986	3.0275	2.70012	12.2441	0.506635	1.05624	0.571691	1.66474	1.72803
ENSMUSG00000027359	Slc27a2	protein_coding	2	126552407	126588243	1	solute carrier family 27 (fatty acid transporter), member 2 [Source:MGI Symbol;Acc:MGI:1347099]	-2.64852	5.26969	19.1409	1.21414e-05	0.00031401	4.40288	21.7262	7.49726	18.449	1.19392	97.1524	99.387	90.2533	10.3149	31.7915
ENSMUSG00000032667	Pon2	protein_coding	6	5264147	5298455	-1	paraoxonase 2 [Source:MGI Symbol;Acc:MGI:106687]	-1.30726	6.92693	19.137	1.21666e-05	0.000314017	62.1585	89.0856	79.0369	59.9755	62.0004	258.474	233.246	216.605	64.8352	84.5406
ENSMUSG00000059708	Akap17b	protein_coding	X	36608314	36645395	-1	A kinase (PRKA) anchor protein 17B [Source:MGI Symbol;Acc:MGI:2443758]	0.976347	3.06044	19.0924	1.24538e-05	0.000320774	7.05648	11.0893	10.9397	11.3932	14.8859	4.61038	5.63328	4.71645	6.49576	6.25141
ENSMUSG00000025612	Bach1	protein_coding	16	87698945	87733346	1	BTB and CNC homology 1 [Source:MGI Symbol;Acc:MGI:894680]	-0.750593	4.61719	19.0585	1.26774e-05	0.000325868	17.7472	19.8271	19.5643	20.3497	14.3779	35.6502	31.4525	30.5498	21.6743	32.9343
ENSMUSG00000033855	Ston1	protein_coding	17	88597684	88662586	1	stonin 1 [Source:MGI Symbol;Acc:MGI:1924307]	-5.00178	1.35157	18.9988	1.30803e-05	0.000335542	0.423994	0.24753	0.0508824	0.0219522	0	7.9204	9.41227	6.36007	0.032642	0.0762367
ENSMUSG00000034032	Rpap1	protein_coding	2	119763304	119787537	-1	RNA polymerase II associated protein 1 [Source:MGI Symbol;Acc:MGI:1916175]	0.706891	5.34738	18.9795	1.32131e-05	0.00033826	45.7308	49.5307	49.8138	47.0435	61.7792	23.5754	26.2886	30.2996	36.9507	36.1616
ENSMUSG00000085761	4930455G09Rik	antisense	4	142017898	142028996	1	RIKEN cDNA 4930455G09 gene [Source:MGI Symbol;Acc:MGI:1926167]	-1.79562	0.219395	18.9464	1.34442e-05	0.000343481	0.787418	0.792094	0.305294	0.263426	0.381039	1.65501	1.68998	1.71507	2.21966	1.37226
ENSMUSG00000020023	Tmcc3	protein_coding	10	94311949	94590956	1	transmembrane and coiled coil domains 3 [Source:MGI Symbol;Acc:MGI:2442900]	-1.6026	3.09401	18.8401	1.42148e-05	0.000362435	4.75479	5.32188	4.78294	2.5245	3.73418	20.8565	18.6602	13.5062	4.24346	5.8194
ENSMUSG00000034028	Cd226	protein_coding	18	89197431	89270201	1	CD226 antigen [Source:MGI Symbol;Acc:MGI:3039602]	1.08359	2.41277	18.7275	1.50792e-05	0.0003837	5.54221	7.30212	6.7928	7.59545	8.81471	2.29675	3.84941	3.82319	4.24346	2.59205
ENSMUSG00000028419	Chmp5	protein_coding	4	40948407	40965303	1	charged multivesicular body protein 5 [Source:MGI Symbol;Acc:MGI:1924209]	0.565948	6.37614	18.7003	1.5296e-05	0.000388433	106.483	94.1602	89.0442	99.8823	109.104	66.2172	64.548	55.8471	70.6699	74.5849
ENSMUSG00000021242	Npc2	protein_coding	12	84754560	84773112	-1	Niemann Pick type C2 [Source:MGI Symbol;Acc:MGI:1915213]	-0.584456	6.90359	18.6176	1.59739e-05	0.000404832	96.3376	95.9919	93.4709	97.5115	98.6384	163.255	156.744	149.39	111.929	130.263
ENSMUSG00000056498	Tmem154	protein_coding	3	84666192	84704575	1	transmembrane protein 154 [Source:MGI Symbol;Acc:MGI:2444725]	-0.884515	5.42368	18.6056	1.6075e-05	0.000406579	21.654	38.9116	35.058	24.3669	31.7279	73.3101	64.1959	58.0267	39.0725	40.8883
ENSMUSG00000049881	2810025M15Rik	protein_coding	1	157412352	157420235	1	RIKEN cDNA 2810025M15 gene [Source:MGI Symbol;Acc:MGI:1917203]	2.20655	0.255388	18.594	1.61726e-05	0.000407598	2.8771	0.470306	2.76647	2.0635	1.2935	0.151991	0.420853	0.357307	0.650555	0.45742
ENSMUSG00000096334	Sh2d1b1	protein_coding	1	170277376	170285662	1	SH2 domain protein 1B1 [Source:MGI Symbol;Acc:MGI:1349420]	-0.971042	4.09989	18.5932	1.61799e-05	0.000407598	16.385	11.4225	12.9633	9.16042	8.13697	25.6871	26.3966	26.7852	17.3045	15.9909
ENSMUSG00000025780	Itih5	protein_coding	2	10153571	10256529	1	inter-alpha (globulin) inhibitor H5 [Source:MGI Symbol;Acc:MGI:1925751]	-2.55403	0.0104028	18.5576	1.64851e-05	0.000414459	0.878274	0.148518	0.178088	0.0219522	0.177818	2.24608	1.85429	1.25058	1.2404	1.4485
ENSMUSG00000004633	Chn2	protein_coding	6	54039554	54301810	1	chimerin (chimaerin) 2 [Source:MGI Symbol;Acc:MGI:1917243]	-0.631926	5.58259	18.5497	1.65527e-05	0.000414508	42.6114	40.7468	36.6142	33.3925	35.5291	60.2227	61.3882	66.1122	52.2406	48.3877
ENSMUSG00000006411	Pvrl4	protein_coding	1	171370099	171388598	1	poliovirus receptor-related 4 [Source:MGI Symbol;Acc:MGI:1918990]	-1.941	-0.326604	18.5521	1.6532e-05	0.000414508	0.272568	0.371294	0.356177	0.30733	0.228624	1.33414	1.9247	1.25058	0.587556	0.736955
ENSMUSG00000035164	Zc3h12c	protein_coding	9	52111985	52168111	-1	zinc finger CCCH type containing 12C [Source:MGI Symbol;Acc:MGI:3026959]	-1.14285	3.13502	18.5202	1.68113e-05	0.000420149	2.8771	4.5793	6.13133	6.14661	7.69699	15.9759	11.8299	13.5419	7.47502	10.724
ENSMUSG00000041992	Rapgef5	protein_coding	12	117516479	117756978	1	Rap guanine nucleotide exchange factor (GEF) 5 [Source:MGI Symbol;Acc:MGI:2444365]	-0.607119	5.99338	18.5027	1.69667e-05	0.000422782	49.7285	52.8723	53.4265	59.7538	38.0023	74.7118	68.8668	76.1779	76.1211	85.2326
ENSMUSG00000057337	Chst3	protein_coding	10	60181532	60219260	-1	carbohydrate (chondroitin 6/keratan) sulfotransferase 3 [Source:MGI Symbol;Acc:MGI:1858224]	3.46534	0.535433	18.5008	1.69836e-05	0.000422782	9.26731	1.33666	0.63603	0.0878086	1.80359	0.151991	0.375552	0.285846	0.228494	0.127061
ENSMUSG00000021360	Gcnt2	protein_coding	13	40859768	40960891	1	glucosaminyl (N-acetyl) transferase 2, I-branching enzyme [Source:MGI Symbol;Acc:MGI:1100870]	-0.776992	6.9417	18.4927	1.7056e-05	0.000422916	81.7625	126.802	108.001	81.7128	57.1732	163.05	149.21	167.495	135.094	154.425
ENSMUSG00000031432	Prps1	protein_coding	X	140456613	140476140	1	phosphoribosyl pyrophosphate synthetase 1 [Source:MGI Symbol;Acc:MGI:97775]	1.2712	2.78177	18.4953	1.70327e-05	0.000422916	11.8261	8.30016	6.73377	14.9334	6.68902	2.28915	4.0177	4.86545	5.53804	3.16789
ENSMUSG00000005883	Spo11	protein_coding	2	172977700	172993576	1	SPO11 meiotic protein covalently bound to DSB homolog (S. cerevisiae) [Source:MGI Symbol;Acc:MGI:1349669]	2.42514	-0.919801	18.4706	1.72541e-05	0.000425638	0.423994	0.915859	1.04309	0.987847	0.635065	0.168878	0.281664	0.178654	0	0.0762367
ENSMUSG00000025856	Pdgfa	protein_coding	5	138976014	138997370	-1	platelet derived growth factor, alpha [Source:MGI Symbol;Acc:MGI:97527]	0.863008	4.82048	18.4692	1.7267e-05	0.000425638	28.6747	39.404	38.6818	29.3026	47.2976	21.4462	13.0765	16.6698	23.3785	24.6643
ENSMUSG00000046668	Cxxc5	protein_coding	18	35829818	35861687	1	CXXC finger 5 [Source:MGI Symbol;Acc:MGI:1914643]	-1.01006	3.75885	18.4745	1.72193e-05	0.000425638	10.9936	12.5497	6.81824	5.81732	8.84011	25.0784	17.8857	17.2222	14.1666	14.8916
ENSMUSG00000063659	Zfp238	protein_coding	1	177444661	177450760	1	zinc finger protein 238 [Source:MGI Symbol;Acc:MGI:1353609]	0.776185	4.2534	18.4386	1.75466e-05	0.000431687	23.1986	23.4658	25.2122	25.6621	23.3196	11.9904	13.1208	9.93314	15.7008	18.8051
ENSMUSG00000070565	Rasal2	protein_coding	1	157135183	157412595	-1	RAS protein activator like 2 [Source:MGI Symbol;Acc:MGI:2443881]	2.50447	0.0220019	18.4204	1.77147e-05	0.000434975	2.02912	0.544565	2.29632	2.37083	0.992734	0.0168878	0.283307	0.428769	0.263421	0.45742
ENSMUSG00000036599	Chst12	protein_coding	5	140505550	140525724	1	carbohydrate sulfotransferase 12 [Source:MGI Symbol;Acc:MGI:1929064]	-0.68363	4.37018	18.4046	1.7863e-05	0.000437766	14.3552	16.0894	15.341	17.43	16.4609	24.994	24.0353	27.727	29.1819	20.1519
ENSMUSG00000026390	Marco	protein_coding	1	120474538	120505084	-1	macrophage receptor with collagenous structure [Source:MGI Symbol;Acc:MGI:1309998]	-2.67211	1.51687	18.388	1.80189e-05	0.000439914	0.666277	0.222777	2.49324	0.285378	0.152416	5.99518	8.28562	5.28815	2.51343	1.93133
ENSMUSG00000040552	C3ar1	protein_coding	6	122847138	122856161	-1	complement component 3a receptor 1 [Source:MGI Symbol;Acc:MGI:1097680]	-1.04277	4.19811	18.3878	1.80204e-05	0.000439914	12.1141	9.08433	18.8265	13.7421	6.40146	17.3945	26.8754	25.6189	24.3509	28.0551
ENSMUSG00000051000	Fam160a1	protein_coding	3	85660061	85746266	-1	family with sequence similarity 160, member A1 [Source:MGI Symbol;Acc:MGI:2444746]	-2.87016	0.0644243	18.3781	1.81131e-05	0.000441324	0.302853	0.495059	0.127206	0.131713	0.10161	4.00242	2.06554	1.57215	0.228494	0.508245
ENSMUSG00000042684	Npl	protein_coding	1	153503016	153549714	-1	N-acetylneuraminate pyruvate lyase [Source:MGI Symbol;Acc:MGI:1921341]	-2.32516	-0.263684	18.3551	1.83327e-05	0.000445813	0.51485	0.198024	0.381618	0.219522	0	1.13149	1.99512	1.32204	0.97926	1.06731
ENSMUSG00000018899	Irf1	protein_coding	11	53770014	53778374	1	interferon regulatory factor 1 [Source:MGI Symbol;Acc:MGI:96590]	0.664112	6.44713	18.335	1.85269e-05	0.00044967	80.9263	121.186	98.4052	126.256	111.724	75.2934	61.4654	52.76	64.8835	80.1769
ENSMUSG00000008496	Pou2f2	protein_coding	7	25091909	25159922	-1	POU domain, class 2, transcription factor 2 [Source:MGI Symbol;Acc:MGI:101897]	-1.02547	4.50677	18.3178	1.8695e-05	0.000452877	19.1706	16.0152	15.8499	17.6276	6.40146	32.7793	30.2554	22.9034	27.0276	37.8896
ENSMUSG00000002897	Il17ra	protein_coding	6	120463197	120483727	1	interleukin 17 receptor A [Source:MGI Symbol;Acc:MGI:107399]	-1.19324	3.94223	18.307	1.88016e-05	0.000454588	12.0233	12.4012	8.70089	9.46138	4.21683	33.573	20.8668	16.8292	13.7423	20.5331
ENSMUSG00000028456	Unc13b	protein_coding	4	43058953	43264871	1	unc-13 homolog B (C. elegans) [Source:MGI Symbol;Acc:MGI:1342278]	-0.972029	3.32137	18.2995	1.88752e-05	0.000454626	5.42107	6.33676	7.42883	9.02234	5.58858	9.40653	10.891	11.6125	16.6801	16.8737
ENSMUSG00000048924	Ccdc125	protein_coding	13	100669481	100697240	1	coiled-coil domain containing 125 [Source:MGI Symbol;Acc:MGI:1923291]	-2.27151	0.638261	18.3031	1.88404e-05	0.000454626	1.23261	0.301243	0.336333	0.507534	0.204491	4.37395	2.80866	3.03568	1.00537	1.02818
ENSMUSG00000040990	Sh3kbp1	protein_coding	X	159627272	159978069	1	SH3-domain kinase binding protein 1 [Source:MGI Symbol;Acc:MGI:1889583]	-0.740277	6.3541	18.2949	1.89211e-05	0.000454864	75.8344	70.3917	56.0215	59.3147	46.182	113.689	118.017	117.018	77.0678	80.938
ENSMUSG00000036452	Arhgap26	protein_coding	18	38601534	39376284	1	Rho GTPase activating protein 26 [Source:MGI Symbol;Acc:MGI:1918552]	-0.91493	5.33513	18.2835	1.90348e-05	0.000456727	26.7907	40.3518	29.8293	24.8373	18.7106	62.9266	58.1617	60.337	31.8475	47.8027
ENSMUSG00000022303	Dcstamp	protein_coding	15	39745932	39760934	1	dentrocyte expressed seven transmembrane protein [Source:MGI Symbol;Acc:MGI:1923016]	-0.810577	4.99313	18.276	1.91096e-05	0.00045765	17.4746	27.1292	28.1125	21.9741	21.5668	47.1002	41.6628	49.3084	34.3067	28.2838
ENSMUSG00000061731	Ext1	protein_coding	15	53064038	53346159	-1	exostoses (multiple) 1 [Source:MGI Symbol;Acc:MGI:894663]	-0.718644	5.72926	18.2335	1.95407e-05	0.000467089	31.739	47.6989	41.6218	45.5727	35.0302	78.5958	74.0072	70.9605	49.7138	53.3911
ENSMUSG00000070056	Mfhas1	protein_coding	8	35587798	35679449	1	malignant fibrous histiocytoma amplified sequence 1 [Source:MGI Symbol;Acc:MGI:1098644]	-0.638879	4.70938	18.2209	1.96705e-05	0.000469304	21.3814	22.598	18.1904	19.8667	20.7273	29.0133	29.4332	32.4721	31.6278	35.1687
ENSMUSG00000024654	Asrgl1	protein_coding	19	9109868	9135636	-1	asparaginase like 1 [Source:MGI Symbol;Acc:MGI:1913764]	-1.18877	3.18445	18.2023	1.98634e-05	0.00047301	6.57191	5.29713	3.05294	9.06624	3.70878	15.5537	14.8343	12.4343	9.98845	9.42794
ENSMUSG00000072949	Acot1	protein_coding	12	84009502	84017670	1	acyl-CoA thioesterase 1 [Source:MGI Symbol;Acc:MGI:1349396]	-1.10863	2.88356	18.1804	2.00936e-05	0.000477592	5.97105	4.3184	4.73257	4.93507	3.40395	9.52913	10.2136	11.948	5.07387	12.9104
ENSMUSG00000037944	Ccr7	protein_coding	11	99144196	99155077	-1	chemokine (C-C motif) receptor 7 [Source:MGI Symbol;Acc:MGI:103011]	3.74647	0.0400457	18.106	2.0894e-05	0.000495682	7.02619	1.11388	0.330735	0.0878086	0.838286	0.219542	0.093888	0.142923	0.195852	0.0254122
ENSMUSG00000002204	Napsa	protein_coding	7	44572432	44586862	1	napsin A aspartic peptidase [Source:MGI Symbol;Acc:MGI:109365]	-0.685504	7.95705	18.0963	2.10004e-05	0.000496341	174.312	231.406	198.554	175.448	178.975	382.383	344.694	306.494	222.929	261.729
ENSMUSG00000079499	6530402F18Rik	processed_transcript	2	29245107	29253006	-1	RIKEN cDNA 6530402F18 gene [Source:MGI Symbol;Acc:MGI:1923470]	0.952319	3.80092	18.0964	2.09999e-05	0.000496341	16.315	19.7269	16.22	19.7262	20.1585	6.99596	6.36349	7.90185	11.0163	14.7028
ENSMUSG00000063694	Cycs	protein_coding	6	50562563	50566538	-1	cytochrome c, somatic [Source:MGI Symbol;Acc:MGI:88578]	0.763705	6.21411	18.0191	2.18702e-05	0.000515932	108.38	82.6167	79.1984	91.9583	107.675	40.061	45.4624	44.702	76.9274	65.6873
ENSMUSG00000034610	Zcchc11	protein_coding	4	108459426	108559421	1	zinc finger, CCHC domain containing 11 [Source:MGI Symbol;Acc:MGI:2445126]	-0.832268	4.89801	18.0139	2.19296e-05	0.000516367	21.5631	21.337	21.4978	26.0792	17.223	42.2196	49.2443	42.8769	27.2234	27.2673
ENSMUSG00000034685	Fam171a2	protein_coding	11	102436981	102447682	-1	family with sequence similarity 171, member A2 [Source:MGI Symbol;Acc:MGI:2448496]	1.64783	0.948835	17.9908	2.2197e-05	0.000521691	1.90797	2.32678	1.88265	3.68796	4.49626	0.776841	0.5868	0.464499	1.33832	1.32144
ENSMUSG00000030110	Ret	protein_coding	6	118151748	118197744	-1	ret proto-oncogene [Source:MGI Symbol;Acc:MGI:97902]	2.2721	-0.490349	17.9788	2.23379e-05	0.000524027	0.666277	2.12875	1.17029	0.5049	1.0161	0.354645	0.305136	0.214384	0.130568	0.0762367
ENSMUSG00000074682	Zcchc3	protein_coding	2	152411956	152415044	-1	zinc finger, CCHC domain containing 3 [Source:MGI Symbol;Acc:MGI:1915167]	-3.05469	1.38206	17.955	2.26186e-05	0.000529629	0.363424	0.0990118	0.0254412	2.15131	0.10161	4.22196	4.29538	3.93038	5.25536	5.00621
ENSMUSG00000056515	Rab31	protein_coding	17	65651726	65772752	-1	RAB31, member RAS oncogene family [Source:MGI Symbol;Acc:MGI:1914603]	-0.590002	6.20278	17.9421	2.27723e-05	0.00053224	62.1152	60.2732	60.0666	57.9098	55.3015	103.691	98.6059	91.0419	70.6373	74.28
ENSMUSG00000034416	Pkd1l2	protein_coding	8	116995679	117082449	-1	polycystic kidney disease 1 like 2 [Source:MGI Symbol;Acc:MGI:2664668]	-2.13483	-0.52457	17.9185	2.30564e-05	0.000537884	0.211997	0.0990118	0.508824	0.263426	0.10161	1.2497	1.47874	0.893268	0.750766	0.788542
ENSMUSG00000040751	Lat2	protein_coding	5	134600268	134615023	-1	linker for activation of T cells family, member 2 [Source:MGI Symbol;Acc:MGI:1926479]	-0.583118	6.58814	17.8967	2.3323e-05	0.0005431	77.7121	86.9076	86.7036	64.2759	71.7624	128.246	118.604	118.84	106.511	99.3364
ENSMUSG00000055485	9830001H06Rik	protein_coding	2	157015799	157079254	-1	RIKEN cDNA 9830001H06 gene [Source:MGI Symbol;Acc:MGI:2444575]	-0.905799	4.31289	17.8688	2.36663e-05	0.000550079	11.993	17.5993	13.9672	9.46138	16.4609	36.444	21.6881	18.6514	22.3598	28.9445
ENSMUSG00000016756	Cmah	protein_coding	13	24327420	24477285	1	cytidine monophospho-N-acetylneuraminic acid hydroxylase [Source:MGI Symbol;Acc:MGI:103227]	3.00247	0.781858	17.8428	2.39929e-05	0.000556645	11.2359	1.2624	1.01765	0.439043	1.16852	0.422196	0.422496	0.464499	0.16321	0.381183
ENSMUSG00000020015	Cdk17	protein_coding	10	93160876	93241342	1	cyclin-dependent kinase 17 [Source:MGI Symbol;Acc:MGI:97517]	-0.794558	3.90829	17.8188	2.42973e-05	0.000561648	11.6598	12.2775	11.7538	9.1321	10.2627	24.5211	18.9888	14.4352	15.9946	20.0757
ENSMUSG00000047414	Flrt2	protein_coding	12	95692226	95785215	1	fibronectin leucine rich transmembrane protein 2 [Source:MGI Symbol;Acc:MGI:3603594]	-1.64971	1.63942	17.8188	2.42976e-05	0.000561648	1.63541	1.08913	2.64588	1.29518	0.762078	6.89024	5.18731	5.21668	1.6321	4.01513
ENSMUSG00000027230	Creb3l1	protein_coding	2	91982328	92024502	-1	cAMP responsive element binding protein 3-like 1 [Source:MGI Symbol;Acc:MGI:1347062]	-1.56205	0.616132	17.7917	2.46461e-05	0.000567625	0.908559	1.06438	0.610589	0.768326	0.406442	2.90471	2.55845	2.2153	1.46889	1.77886
ENSMUSG00000039318	Rab3gap2	protein_coding	1	185204168	185286743	1	RAB3 GTPase activating protein subunit 2 [Source:MGI Symbol;Acc:MGI:1916043]	-0.57738	6.54801	17.7949	2.46036e-05	0.000567625	68.8431	78.3921	80.9592	82.0508	67.4795	138.571	106.369	106.875	98.6506	104.568
ENSMUSG00000022791	Tnk2	protein_coding	16	32643874	32683493	1	tyrosine kinase, non-receptor, 2 [Source:MGI Symbol;Acc:MGI:1858308]	-0.907958	4.85075	17.6921	2.59698e-05	0.000597022	23.1986	15.9904	18.3177	30.9965	12.1679	42.8107	35.7479	34.5516	32.7399	40.4563
ENSMUSG00000040483	Xaf1	protein_coding	11	72301629	72313733	1	XIAP associated factor 1 [Source:MGI Symbol;Acc:MGI:3772572]	-1.15283	2.94756	17.6427	2.66541e-05	0.000611638	4.1188	4.22261	8.23811	3.76809	3.60336	9.46006	12.4542	14.6114	8.28225	7.66052
ENSMUSG00000027408	Cpxm1	protein_coding	2	130390775	130397574	-1	carboxypeptidase X 1 (M14 family) [Source:MGI Symbol;Acc:MGI:1934569]	-3.74437	-0.319025	17.6353	2.67574e-05	0.000612894	0.0302853	0.148518	0.152647	0.131713	0.0254026	2.88782	2.13595	1.53642	0.032642	0.0762367
ENSMUSG00000036564	Ndrg4	protein_coding	8	95676980	95715119	1	N-myc downstream regulated gene 4 [Source:MGI Symbol;Acc:MGI:2384590]	-2.6026	-1.09038	17.6292	2.68438e-05	0.00061376	0.272568	0.0990118	0.0763236	0.0219522	0.127013	1.1146	0.657216	1.07192	0.293778	0.406596
ENSMUSG00000070639	Lrrc8b	protein_coding	5	105415775	105486189	1	leucine rich repeat containing 8 family, member B [Source:MGI Symbol;Acc:MGI:2141353]	-1.01641	3.61517	17.6183	2.69983e-05	0.000616177	6.72334	8.56452	9.15883	9.39553	6.7825	19.0157	21.4065	20.2593	9.75996	10.4444
ENSMUSG00000028071	Sh2d2a	protein_coding	3	87846755	87855722	1	SH2 domain protein 2A [Source:MGI Symbol;Acc:MGI:1351596]	2.65568	-0.203908	17.5833	2.7499e-05	0.000626472	3.24053	1.75746	0.737794	0.636613	0.812884	0.135103	0.046944	0.0714614	0.359062	0.508245
ENSMUSG00000026796	Fam129b	protein_coding	2	32876114	32925254	1	family with sequence similarity 129, member B [Source:MGI Symbol;Acc:MGI:2442910]	-1.90794	2.6603	17.5777	2.75803e-05	0.000627191	5.81478	1.58419	3.48544	1.40494	0.914494	18.3233	9.20102	9.03987	3.72119	8.61475
ENSMUSG00000024507	Hsd17b4	protein_coding	18	50128201	50196269	1	hydroxysteroid (17-beta) dehydrogenase 4 [Source:MGI Symbol;Acc:MGI:105089]	0.55628	5.98413	17.5741	2.7632e-05	0.000627237	84.3143	68.8875	66.9612	71.2787	87.4612	48.2148	52.4599	48.9153	56.4707	47.7496
ENSMUSG00000068417	Pnp2	protein_coding	14	50955992	50964749	1	purine-nucleoside phosphorylase 2 [Source:MGI Symbol;Acc:MGI:3712328]	-1.24241	4.63305	17.5655	2.77572e-05	0.000628946	15.9158	18.9959	18.0627	13.233	7.71604	55.7162	39.1022	39.0222	15.3395	23.1442
ENSMUSG00000031303	Map3k15	protein_coding	X	159988433	160123351	1	mitogen-activated protein kinase kinase kinase 15 [Source:MGI Symbol;Acc:MGI:2448588]	1.07433	1.93806	17.5493	2.79956e-05	0.000633212	3.56912	4.0283	5.91482	5.96901	6.30442	2.20454	2.66055	2.31321	2.28853	2.58087
ENSMUSG00000028413	B4galt1	protein_coding	4	40804602	40854005	-1	UDP-Gal:betaGlcNAc beta 1,4- galactosyltransferase, polypeptide 1 [Source:MGI Symbol;Acc:MGI:95705]	-0.81879	7.55347	17.5405	2.8126e-05	0.000635023	110.117	169.285	149.136	132.174	123.33	309.554	280.467	272.375	147.868	177.225
ENSMUSG00000058927	Gm10053	protein_coding	19	24875686	24876634	1	predicted gene 10053 [Source:MGI Symbol;Acc:MGI:3704493]	0.793622	5.50538	17.518	2.846e-05	0.000641416	66.1543	50.2965	48.2914	57.0914	67.7358	24.2131	28.6318	25.8583	45.8907	40.117
ENSMUSG00000024451	Arap3	protein_coding	18	37972624	37997574	-1	ArfGAP with RhoGAP domain, ankyrin repeat and PH domain 3 [Source:MGI Symbol;Acc:MGI:2147274]	-0.736508	6.72048	17.4399	2.96543e-05	0.000667143	65.5374	101.438	93.9543	75.0544	61.8808	144.323	102.338	106.62	128.348	171.863
ENSMUSG00000055763	Gm6910	processed_pseudogene	13	66007672	66009240	1	predicted gene 6910 [Source:MGI Symbol;Acc:MGI:3648043]	-0.894988	3.39383	17.4185	2.99894e-05	0.000673482	8.61405	8.86775	6.46995	6.75446	6.10044	13.6825	9.82773	11.7211	13.3943	18.8772
ENSMUSG00000034656	Cacna1a	protein_coding	8	84388440	84640246	1	calcium channel, voltage-dependent, P/Q type, alpha 1A subunit [Source:MGI Symbol;Acc:MGI:109482]	-1.43678	0.980266	17.4149	3.00463e-05	0.00067356	1.21141	0.544565	1.50103	1.18542	0.787481	2.31363	2.65234	2.00092	3.68855	3.329
ENSMUSG00000020696	Rffl	protein_coding	11	82802449	82871210	-1	ring finger and FYVE like domain containing protein [Source:MGI Symbol;Acc:MGI:1914588]	-1.38915	2.99052	17.3838	3.05417e-05	0.000683451	3.48584	5.02584	4.71476	4.49822	4.19854	19.2244	15.5274	11.7043	4.46477	5.52411
ENSMUSG00000022971	Ifnar2	protein_coding	16	91372783	91405589	1	interferon (alpha and beta) receptor 2 [Source:MGI Symbol;Acc:MGI:1098243]	-0.553776	6.12265	17.3689	3.07828e-05	0.000687187	45.1251	58.5821	58.4427	58.1991	63.8368	91.6165	81.9166	83.0382	81.5723	72.374
ENSMUSG00000056952	Tatdn2	protein_coding	6	113697050	113711069	1	TatD DNase domain containing 2 [Source:MGI Symbol;Acc:MGI:3576210]	-0.650071	6.6233	17.3667	3.08175e-05	0.000687187	74.8047	80.1996	82.0987	76.5252	72.372	160.586	127.242	120.698	91.5282	96.2869
ENSMUSG00000074252	Gm10654	protein_coding	8	70931405	70933037	1	predicted gene 10654 [Source:MGI Symbol;Acc:MGI:3643366]	-2.49075	-0.190967	17.3467	3.11434e-05	0.000693229	0.121141	0.346541	0.330735	0.285378	0.127013	2.82027	1.66651	1.53642	0.48963	0.254122
ENSMUSG00000028063	Lmna	protein_coding	3	88481148	88509956	-1	lamin A [Source:MGI Symbol;Acc:MGI:96794]	-0.922319	5.80746	17.3011	3.18995e-05	0.000708808	54.3924	37.476	39.4847	22.8742	40.1107	83.409	44.6672	57.9552	96.2939	80.9634
ENSMUSG00000016552	Foxred2	protein_coding	15	77940522	77956722	-1	FAD-dependent oxidoreductase domain containing 2 [Source:MGI Symbol;Acc:MGI:106315]	-1.27435	4.25724	17.2474	3.28153e-05	0.000727878	7.23819	11.4111	13.1022	15.2128	9.22115	24.6562	39.7616	41.9479	15.7008	11.6134
ENSMUSG00000032609	Klhdc8b	protein_coding	9	108447658	108452377	-1	kelch domain containing 8B [Source:MGI Symbol;Acc:MGI:1925517]	-1.26192	1.10722	17.2288	3.31383e-05	0.000732467	0.757133	1.03962	1.65368	1.49275	1.27013	3.46201	2.91053	2.71553	2.51343	3.10029
ENSMUSG00000072214	2022-09-05	protein_coding	16	18621811	18629938	-1	septin 5 [Source:MGI Symbol;Acc:MGI:1195461]	1.56764	1.1318	17.2311	3.30974e-05	0.000732467	2.96796	1.84707	2.77309	3.38063	5.142	0.726177	0.610272	0.82002	1.87398	1.34685
ENSMUSG00000026896	Ifih1	protein_coding	2	62595798	62646255	-1	interferon induced with helicase C domain 1 [Source:MGI Symbol;Acc:MGI:1918836]	-1.06009	4.73933	17.2191	3.33077e-05	0.000734923	16.8689	17.2281	24.0928	16.047	12.7013	42.4054	48.634	46.1284	18.6712	22.6169
ENSMUSG00000020230	Prmt2	protein_coding	10	76207222	76237865	-1	protein arginine N-methyltransferase 2 [Source:MGI Symbol;Acc:MGI:1316652]	-0.839192	3.5583	17.2057	3.35422e-05	0.000737519	10.0408	8.88086	8.47192	7.23938	7.69699	14.7937	11.5086	11.5053	18.0837	18.7679
ENSMUSG00000079298	Klrb1b	protein_coding	6	128813706	128826331	-1	killer cell lectin-like receptor subfamily B member 1B [Source:MGI Symbol;Acc:MGI:107539]	-0.969589	7.21243	17.2062	3.35348e-05	0.000737519	86.6902	121.798	136.685	85.5373	73.5322	295.405	229.922	198.916	117.077	130.907
ENSMUSG00000039747	Orai2	protein_coding	5	136147464	136170656	-1	ORAI calcium release-activated calcium modulator 2 [Source:MGI Symbol;Acc:MGI:2443195]	-0.832326	5.42471	17.1409	3.47068e-05	0.000761798	28.771	36.3621	33.1499	28.5817	28.4255	72.4826	66.1676	61.2782	34.4047	37.788
ENSMUSG00000040296	Ddx58	protein_coding	4	40203773	40239828	-1	DEAD (Asp-Glu-Ala-Asp) box polypeptide 58 [Source:MGI Symbol;Acc:MGI:2442858]	-1.6054	2.33529	17.1262	3.49759e-05	0.000766374	5.11822	2.104	2.72221	1.53665	0.939897	8.49458	10.7267	8.78904	4.70045	4.54879
ENSMUSG00000001128	Cfp	protein_coding	X	20925454	20931555	-1	complement factor properdin [Source:MGI Symbol;Acc:MGI:97545]	-0.554728	8.52148	17.1203	3.50859e-05	0.000767452	291.072	318.942	347.527	262.065	278.032	436.686	461.647	408.295	456.09	404.334
ENSMUSG00000049577	Zfpm1	protein_coding	8	122282141	122337251	1	zinc finger protein, multitype 1 [Source:MGI Symbol;Acc:MGI:1095400]	-0.980935	4.82966	17.0798	3.58417e-05	0.000782626	24.0768	24.4807	19.1827	14.3787	13.819	61.3029	34.41	33.8013	25.526	31.562
ENSMUSG00000008035	Mid1ip1	protein_coding	X	10715013	10719690	1	Mid1 interacting protein 1 (gastrulation specific G12-like (zebrafish)) [Source:MGI Symbol;Acc:MGI:1915291]	1.17237	3.44991	17.0286	3.68216e-05	0.000802634	16.8535	10.0806	11.9037	12.8135	24.2524	4.77791	5.51592	6.43153	11.6695	4.79961
ENSMUSG00000003955	Fam162a	protein_coding	16	36043844	36071515	-1	family with sequence similarity 162, member A [Source:MGI Symbol;Acc:MGI:1917436]	0.805663	5.3394	16.9724	3.79272e-05	0.000825309	61.2369	44.382	46.8627	48.5362	57.7655	18.6948	25.4202	26.1549	41.9123	33.8491
ENSMUSG00000029070	Mxra8	protein_coding	4	155839680	155844088	1	matrix-remodelling associated 8 [Source:MGI Symbol;Acc:MGI:1922011]	-1.43485	2.57788	16.9561	3.82535e-05	0.000830977	1.96855	4.4538	3.00206	4.19286	2.40868	15.234	10.2204	7.70176	3.46005	6.01635
ENSMUSG00000019966	Kitl	protein_coding	10	100015630	100100413	1	kit ligand [Source:MGI Symbol;Acc:MGI:96974]	-1.96025	2.26977	16.9335	3.87123e-05	0.000839498	1.93826	1.88122	2.13706	2.59036	1.32094	1.62123	3.42691	4.0733	16.8433	12.0454
ENSMUSG00000014030	Pax5	protein_coding	4	44531145	44711446	-1	paired box gene 5 [Source:MGI Symbol;Acc:MGI:97489]	3.13717	0.0162362	16.9285	3.8814e-05	0.00084026	6.32963	0.66833	0.483383	0.153665	1.27013	0.185766	0.11736	0.321576	0.195852	0.177886
ENSMUSG00000079523	Tmsb10	protein_coding	6	72957347	72958748	-1	thymosin, beta 10 [Source:MGI Symbol;Acc:MGI:109146]	0.644654	9.70203	16.9166	3.9058e-05	0.000844095	1358.72	839.551	981.49	820.247	1108.28	629.761	598.333	635.138	715.997	642.042
ENSMUSG00000086587	Gm11837	antisense	4	14929908	14953030	1	predicted gene 11837 [Source:MGI Symbol;Acc:MGI:3702175]	1.34448	1.55791	16.8963	3.94789e-05	0.000851731	4.78205	3.18447	3.14402	3.28865	6.51653	1.13149	1.61699	1.03619	2.28004	2.04873
ENSMUSG00000034101	Ctnnd1	protein_coding	2	84600071	84650765	-1	catenin (cadherin associated protein), delta 1 [Source:MGI Symbol;Acc:MGI:105100]	-0.631625	8.28451	16.8915	3.95783e-05	0.00085242	246.825	265.525	247.594	257.85	212.594	356.739	437.518	467.608	305.17	310.436
ENSMUSG00000036634	Mag	protein_coding	7	30899183	30914327	-1	myelin-associated glycoprotein [Source:MGI Symbol;Acc:MGI:96912]	-1.06688	2.23953	16.8785	3.98503e-05	0.000855359	3.78566	3.11887	3.48544	2.21717	2.59107	8.47769	6.66605	6.32434	4.73309	5.08219
ENSMUSG00000042129	Rassf4	protein_coding	6	116633008	116673836	-1	Ras association (RalGDS/AF-6) domain family member 4 [Source:MGI Symbol;Acc:MGI:2386853]	-0.862574	7.328	16.8812	3.97934e-05	0.000855359	85.768	162.751	104.487	129.979	90.6873	252.507	252.864	228.891	125.868	166.755
ENSMUSG00000026938	Fcna	protein_coding	2	25624666	25628030	-1	ficolin A [Source:MGI Symbol;Acc:MGI:1340905]	-2.18993	3.62671	16.8304	4.08735e-05	0.000875832	10.2062	2.97035	5.69883	2.91964	0.355637	14.304	38.0716	20.1164	9.20504	18.3476
ENSMUSG00000034422	Parp14	protein_coding	16	35832874	35871544	-1	poly (ADP-ribose) polymerase family, member 14 [Source:MGI Symbol;Acc:MGI:1919489]	-0.866971	5.92768	16.7951	4.164e-05	0.000890744	37.6144	45.5454	56.5049	44.058	33.0234	85.9253	108.464	92.3639	46.319	56.0848
ENSMUSG00000085837	4933400F03Rik	processed_transcript	10	116473163	116475319	1	RIKEN cDNA 4933400F03 gene [Source:MGI Symbol;Acc:MGI:1918263]	-1.68137	0.0366033	16.7893	4.17689e-05	0.000891988	0.34283	0.553971	0.565812	0.476801	0.394249	1.11477	2.36269	1.94589	0.987747	1.01827
ENSMUSG00000021556	Golm1	protein_coding	13	59634996	59675784	-1	golgi membrane protein 1 [Source:MGI Symbol;Acc:MGI:1917329]	-0.622554	6.55422	16.7831	4.19041e-05	0.000893363	53.3627	87.7987	83.7524	77.2716	70.2636	118.823	124.143	124.879	100.603	95.9058
ENSMUSG00000037826	Ppm1k	protein_coding	6	57506502	57535426	-1	protein phosphatase 1K (PP2C domain containing) [Source:MGI Symbol;Acc:MGI:2442111]	0.714898	4.78044	16.761	4.23956e-05	0.000901007	23.4711	35.966	39.0013	39.3822	33.8617	21.5322	24.5517	17.6867	20.4339	18.692
ENSMUSG00000074342	I830077J02Rik	protein_coding	3	105925891	105932664	-1	RIKEN cDNA I830077J02 gene [Source:MGI Symbol;Acc:MGI:3588284]	-1.13837	1.58272	16.7606	4.24054e-05	0.000901007	1.75655	2.32678	2.23882	1.73422	1.19392	4.61038	4.36579	3.46588	3.98232	3.63395
ENSMUSG00000024842	Cabp4	protein_coding	19	4135425	4139609	-1	calcium binding protein 4 [Source:MGI Symbol;Acc:MGI:1920910]	1.21667	2.16476	16.7324	4.30395e-05	0.000912944	2.59727	7.08182	6.74624	7.73177	7.00452	2.58063	2.73425	1.91052	2.41028	3.53255
ENSMUSG00000050357	Rltpr	protein_coding	8	105690906	105698178	1	RGD motif, leucine rich repeats, tropomodulin domain and proline-rich containing [Source:MGI Symbol;Acc:MGI:2685431]	2.45277	0.0912547	16.7074	4.361e-05	0.000923493	5.48164	1.03962	0.63603	0.724421	0.889092	0.422196	0.258192	0.321576	0.228494	0.330359
ENSMUSG00000028517	Ppap2b	protein_coding	4	105157347	105232764	1	phosphatidic acid phosphatase type 2B [Source:MGI Symbol;Acc:MGI:1915166]	-1.72103	0.205387	16.6936	4.39297e-05	0.000928706	0.938845	0.321788	0.20353	0.482948	0.660468	1.48613	1.64304	1.42923	2.2523	1.6518
ENSMUSG00000042066	Tmcc2	protein_coding	1	132356315	132391281	-1	transmembrane and coiled-coil domains 2 [Source:MGI Symbol;Acc:MGI:1916125]	-1.10777	2.07122	16.662	4.46676e-05	0.000942725	3.45253	2.50005	1.85721	2.76597	2.69268	3.37757	6.54869	5.9313	5.35329	7.01378
ENSMUSG00000026104	Stat1	protein_coding	1	52119438	52161865	1	signal transducer and activator of transcription 1 [Source:MGI Symbol;Acc:MGI:103063]	0.587043	7.01451	16.6563	4.48013e-05	0.000943969	154.061	140.399	144.811	180.117	161.611	78.1231	103.441	95.0794	117.087	118.599
ENSMUSG00000064215	Ifi27l1	protein_coding	12	103434211	103440239	1	interferon, alpha-inducible protein 27 like 1 [Source:MGI Symbol;Acc:MGI:1277180]	-0.793382	3.74606	16.6051	4.60273e-05	0.000968185	11.1147	9.18335	11.6012	6.21246	11.1517	16.3305	16.6182	16.4361	18.6712	16.0097
ENSMUSG00000059456	Ptk2b	protein_coding	14	66153257	66281052	-1	PTK2 protein tyrosine kinase 2 beta [Source:MGI Symbol;Acc:MGI:104908]	-0.760249	7.76681	16.5791	4.66633e-05	0.00097993	174.292	186.365	182.173	126.679	143.576	383.253	286.405	286.31	187.104	213.564
ENSMUSG00000058360	Gm10040	processed_pseudogene	3	68733137	68738077	1	predicted gene 10040 [Source:MGI Symbol;Acc:MGI:3708676]	-1.71947	-0.180618	16.57	4.68877e-05	0.000983006	0.151427	0.470306	0.585147	0.482948	0.254026	0.928831	1.22054	1.28631	1.37096	1.60097
ENSMUSG00000034459	Ifit1	protein_coding	19	34640871	34650009	1	interferon-induced protein with tetratricopeptide repeats 1 [Source:MGI Symbol;Acc:MGI:99450]	-1.76939	2.75832	16.5535	4.72971e-05	0.000989944	3.84472	2.64733	6.34147	1.51141	0.959203	11.4942	16.4013	12.8248	4.45955	6.24607
ENSMUSG00000061762	Tac1	protein_coding	6	7555071	7562973	1	tachykinin 1 [Source:MGI Symbol;Acc:MGI:98474]	1.16274	3.82518	16.5483	4.74264e-05	0.000991008	17.2929	12.426	23.2278	27.1109	18.1883	4.03619	6.52522	9.00414	14.6563	9.09758
ENSMUSG00000028176	Lrrc7	protein_coding	3	158084439	158562221	-1	leucine rich repeat containing 7 [Source:MGI Symbol;Acc:MGI:2676665]	1.38342	1.61615	16.5334	4.78006e-05	0.000997177	2.72568	4.1585	5.11368	3.70992	6.22364	1.30036	1.07971	1.00046	2.77457	2.13463
ENSMUSG00000037605	Lphn3	protein_coding	5	81020138	81825133	1	latrophilin 3 [Source:MGI Symbol;Acc:MGI:2441950]	-2.23762	-0.286585	16.5195	4.81514e-05	0.00100008	0.423994	0.173271	0.330735	0.395139	0.0254026	0.692401	2.49273	1.04405	0.81605	1.27061
ENSMUSG00000051439	Cd14	protein_coding	18	36725074	36726736	-1	CD14 antigen [Source:MGI Symbol;Acc:MGI:88318]	-1.5189	2.55358	16.524	4.8039e-05	0.00100008	4.45194	2.72282	4.83383	2.08546	1.0161	13.105	10.0225	8.96841	4.79837	5.76858
ENSMUSG00000054435	Gimap4	protein_coding	6	48684549	48692060	1	GTPase, IMAP family member 4 [Source:MGI Symbol;Acc:MGI:1349656]	3.37497	1.08631	16.5185	4.81775e-05	0.00100008	12.3867	3.24264	1.17029	0.241474	2.10842	0.86128	0.610272	0.0714614	0.032642	0.203298
ENSMUSG00000068323	Slc4a5	protein_coding	6	83219828	83304945	1	solute carrier family 4, sodium bicarbonate cotransporter, member 5 [Source:MGI Symbol;Acc:MGI:2443220]	1.34754	3.84642	16.4976	4.87119e-05	0.00100951	17.8381	20.7925	17.7071	19.4716	27.8413	3.41134	4.55357	5.35961	16.3863	10.4698
ENSMUSG00000015846	Rxra	protein_coding	2	27676440	27762957	1	retinoid X receptor alpha [Source:MGI Symbol;Acc:MGI:98214]	0.90208	4.06382	16.3931	5.14716e-05	0.00106496	22.9866	24.4807	19.895	12.3152	29.6957	8.69724	13.6372	10.612	10.7392	13.9513
ENSMUSG00000023186	Vwa5a	protein_coding	9	38718268	38743337	1	von Willebrand factor A domain containing 5A [Source:MGI Symbol;Acc:MGI:1915026]	0.576718	5.57047	16.3806	5.18131e-05	0.00107027	59.4804	56.4615	55.7671	57.4269	56.7748	28.8275	39.4799	38.7678	40.6719	41.2441
ENSMUSG00000092215	Gm20419	lincRNA	17	35480139	35480728	1	predicted gene 20419 [Source:MGI Symbol;Acc:MGI:5141884]	-3.78837	-0.486124	16.371	5.20748e-05	0.00107392	0.0302853	0.272282	0.0763236	0	0.0254026	3.63089	1.07971	0.643153	0.065284	0.254122
ENSMUSG00000026535	Ifi202b	protein_coding	1	173962569	173982844	-1	interferon activated gene 202B [Source:MGI Symbol;Acc:MGI:1347083]	-0.955825	6.31272	16.3611	5.23495e-05	0.00107782	39.4012	59.0853	63.1931	85.1305	25.0724	107.204	125.951	106.263	89.1779	90.9504
ENSMUSG00000027221	Chst1	protein_coding	2	92599707	92615250	1	carbohydrate (keratan sulfate Gal-6) sulfotransferase 1 [Source:MGI Symbol;Acc:MGI:1924219]	-0.960049	6.86464	16.3558	5.24964e-05	0.00107908	71.4431	94.8038	78.5624	70.8835	82.4315	283.344	148.437	129.488	84.9018	116.13
ENSMUSG00000070327	Rnf213	protein_coding	11	119393100	119487418	1	ring finger protein 213 [Source:MGI Symbol;Acc:MGI:1289196]	-0.73996	7.88021	16.3526	5.25838e-05	0.00107912	123.413	193.939	233.83	208.436	128.537	290.437	314.314	296.172	227.188	332.926
ENSMUSG00000027852	Nras	protein_coding	3	103058339	103067914	1	neuroblastoma ras oncogene [Source:MGI Symbol;Acc:MGI:97376]	-0.940389	8.93612	16.3211	5.3465e-05	0.00109542	370.753	348.274	360.502	303.335	304.908	952.633	780.726	735.91	348.192	371.756
ENSMUSG00000051314	Ffar2	protein_coding	7	30818357	30823775	-1	free fatty acid receptor 2 [Source:MGI Symbol;Acc:MGI:2441731]	-0.91014	3.26327	16.2975	5.41361e-05	0.00110738	6.26906	7.5744	7.68324	7.04664	4.80109	10.6056	10.7502	8.93268	14.7542	16.8483
ENSMUSG00000020261	Slc36a1	protein_coding	11	55204350	55236330	1	solute carrier family 36 (proton/amino acid symporter), member 1 [Source:MGI Symbol;Acc:MGI:2445299]	-1.17404	1.87547	16.2738	5.4816e-05	0.00111806	2.81653	2.35153	2.16174	2.21717	1.62577	6.73757	6.10131	5.35854	3.13167	3.45606
ENSMUSG00000024525	Impa2	protein_coding	18	67289253	67319146	1	inositol (myo)-1(or 4)-monophosphatase 2 [Source:MGI Symbol;Acc:MGI:2149728]	0.699254	5.39185	16.2731	5.48357e-05	0.00111806	64.9014	45.0256	46.2775	49.5241	55.3015	24.8082	27.2745	29.9781	43.0874	33.4171
ENSMUSG00000020604	Arsg	protein_coding	11	109473374	109573330	1	arylsulfatase G [Source:MGI Symbol;Acc:MGI:1921258]	-1.50372	0.40686	16.2629	5.5132e-05	0.00112229	0.666277	0.643577	0.788677	0.680517	0.558858	1.89144	3.00442	1.89373	1.2404	1.29602
ENSMUSG00000018796	Acsl1	protein_coding	8	46471041	46536051	1	acyl-CoA synthetase long-chain family member 1 [Source:MGI Symbol;Acc:MGI:102797]	-0.702276	5.68035	16.254	5.53919e-05	0.00112577	39.5223	36.6096	45.6669	41.4676	32.9472	65.5246	71.0962	81.466	52.4557	43.8361
ENSMUSG00000035042	Ccl5	protein_coding	11	83525778	83530518	-1	chemokine (C-C motif) ligand 5 [Source:MGI Symbol;Acc:MGI:98262]	2.17026	0.854839	16.248	5.55678e-05	0.00112753	6.23877	4.28226	1.62824	0.965895	1.42255	0.62485	0.657216	1.21484	0.522272	0.177886
ENSMUSG00000006574	Slc4a1	protein_coding	11	102348824	102366203	-1	solute carrier family 4 (anion exchanger), member 1 [Source:MGI Symbol;Acc:MGI:109393]	-2.73786	1.3388	16.2389	5.58371e-05	0.00112936	1.96855	0.148518	0.63603	0.460995	0.0508052	3.1918	6.54869	7.75357	0.913976	3.1257
ENSMUSG00000023032	Slc4a8	protein_coding	15	100761747	100823968	1	solute carrier family 4 (anion exchanger), member 8 [Source:MGI Symbol;Acc:MGI:1928745]	1.41795	1.07637	16.2414	5.57615e-05	0.00112936	2.57425	2.27727	2.77309	3.49039	3.93741	0.878168	0.539856	0.893268	1.76267	1.49932
ENSMUSG00000035783	Acta2	protein_coding	19	34241090	34255336	-1	actin, alpha 2, smooth muscle, aorta [Source:MGI Symbol;Acc:MGI:87909]	1.5844	5.05214	16.2358	5.59277e-05	0.00112938	92.9762	20.3717	19.9497	72.5958	43.5401	9.9976	12.2782	10.5048	31.1078	18.3222
ENSMUSG00000003849	Nqo1	protein_coding	8	107388225	107403206	-1	NAD(P)H dehydrogenase, quinone 1 [Source:MGI Symbol;Acc:MGI:103187]	-2.27279	-0.817306	16.2185	5.64401e-05	0.00113791	0.211997	0.0742589	0.305294	0.153665	0.127013	1.26659	1.31443	0.857537	0.391704	0.330359
ENSMUSG00000073538	E330020D12Rik	protein_coding	1	153404827	153408429	-1	Riken cDNA E330020D12 gene [Source:MGI Symbol;Acc:MGI:3761270]	1.05495	6.19015	16.2066	5.67948e-05	0.00114323	107.814	85.1175	92.9031	90.2052	119.808	22.8655	31.2147	34.6902	78.8497	67.7457
ENSMUSG00000039899	Fgl2	protein_coding	5	21372642	21378374	1	fibrinogen-like protein 2 [Source:MGI Symbol;Acc:MGI:103266]	0.772862	8.98164	16.1821	5.7536e-05	0.00115631	371.934	766.673	665.923	687.41	721.968	476.136	425.689	344.015	291.843	311.859
ENSMUSG00000022504	Ciita	protein_coding	16	10488178	10527564	1	class II transactivator [Source:MGI Symbol;Acc:MGI:108445]	0.804931	7.74383	16.1328	5.90524e-05	0.0011849	221.84	259.535	264.69	280.989	346.187	100.449	123.768	130.81	233.586	185.281
ENSMUSG00000041025	Iffo2	protein_coding	4	139530548	139620382	1	intermediate filament family orphan 2 [Source:MGI Symbol;Acc:MGI:2140675]	-0.832028	4.03784	16.126	5.92649e-05	0.00118727	13.3504	13.8121	11.8065	8.94573	11.3567	31.0881	19.7963	17.4991	15.8891	19.542
ENSMUSG00000024397	Aif1	protein_coding	17	35170991	35176068	-1	allograft inflammatory factor 1 [Source:MGI Symbol;Acc:MGI:1343098]	0.716391	5.88744	16.1	6.00831e-05	0.00120065	87.3731	60.917	70.065	66.0102	85.6068	31.4283	40.3718	40.34	63.9457	45.8945
ENSMUSG00000049307	Fut4	protein_coding	9	14748459	14752122	-1	fucosyltransferase 4 [Source:MGI Symbol;Acc:MGI:95594]	-0.726164	4.94679	16.0988	6.01228e-05	0.00120065	20.7757	24.4807	23.4313	25.9255	22.1511	32.1882	41.6863	52.0239	37.0813	27.2673
ENSMUSG00000027778	Ift80	protein_coding	3	68892499	69004570	-1	intraflagellar transport 80 [Source:MGI Symbol;Acc:MGI:1915509]	0.830275	3.49463	16.0702	6.10367e-05	0.00121697	11.357	16.9558	14.934	14.4665	14.5811	8.22438	7.01813	5.21668	9.13976	10.419
ENSMUSG00000032041	Tirap	protein_coding	9	35184551	35200291	-1	toll-interleukin 1 receptor (TIR) domain-containing adaptor protein [Source:MGI Symbol;Acc:MGI:2152213]	-0.606658	5.72651	16.039	6.20505e-05	0.00123523	34.8563	51.3609	46.1727	43.0256	35.6396	71.4492	69.7076	64.5293	54.1828	56.592
ENSMUSG00000021871	Pnp	protein_coding	14	50944302	50965237	1	purine-nucleoside phosphorylase [Source:MGI Symbol;Acc:MGI:97365]	-0.752663	8.00972	16.0206	6.26569e-05	0.00124534	213.617	204.944	199.129	184.556	163.04	466.473	337.342	337.294	202.97	258.322
ENSMUSG00000030768	Disp1	protein_coding	1	183086264	183221529	-1	dispatched homolog 1 (Drosophila) [Source:MGI Symbol;Acc:MGI:1916147]	-0.770379	3.535	16.0115	6.29601e-05	0.0012494	5.54221	8.71304	9.64221	10.0321	9.01793	15.1653	14.5996	14.9712	12.9589	14.4596
ENSMUSG00000048234	Rnf149	protein_coding	1	39551296	39577405	-1	ring finger protein 149 [Source:MGI Symbol;Acc:MGI:2677438]	-0.800984	6.65688	16.0082	6.30691e-05	0.0012496	54.0932	80.984	79.1956	82.3465	73.8116	156.303	163.344	147.558	77.9958	89.5987
ENSMUSG00000045671	Spred2	protein_coding	11	19924375	20024026	1	sprouty-related, EVH1 domain containing 2 [Source:MGI Symbol;Acc:MGI:2150019]	-0.578279	5.65274	15.9613	6.4651e-05	0.00127894	38.0081	45.2484	42.7921	40.2383	36.6052	66.6798	65.2756	63.8865	49.2241	53.2386
ENSMUSG00000074272	Ceacam1	protein_coding	7	25461702	25477625	-1	carcinoembryonic antigen-related cell adhesion molecule 1 [Source:MGI Symbol;Acc:MGI:1347245]	-1.66676	1.23621	15.9266	6.58464e-05	0.00130054	2.2714	0.949028	1.13671	0.630466	0.558858	4.98765	4.40382	3.73172	1.53646	2.6383
ENSMUSG00000049001	Ndnf	protein_coding	6	65671590	65706930	1	neuron-derived neurotrophic factor [Source:MGI Symbol;Acc:MGI:1915419]	-1.53545	0.236638	15.9175	6.61653e-05	0.00130276	0.635992	0.569318	0.814118	0.636613	0.254026	1.57057	1.99512	1.858	1.2404	1.67721
ENSMUSG00000074828	Gm10768	protein_coding	19	43838803	43840728	1	predicted gene 10768 [Source:MGI Symbol;Acc:MGI:3642139]	-1.48383	0.844791	15.9202	6.60707e-05	0.00130276	0.272568	1.18814	0.788677	1.22932	1.14312	2.46562	2.60539	3.39442	2.21966	2.13463
ENSMUSG00000097848	AC127583.1	lincRNA	13	99100706	99107580	1		-2.04542	1.90231	15.9133	6.63094e-05	0.00130357	1.4537	1.6832	1.50103	2.43669	0.152416	5.84319	8.49686	10.0046	1.86059	3.27818
ENSMUSG00000038866	Zcchc2	protein_coding	1	105990406	106034074	1	zinc finger, CCHC domain containing 2 [Source:MGI Symbol;Acc:MGI:2444114]	-0.976996	6.19478	15.888	6.72025e-05	0.00131907	37.0692	61.8329	53.2993	51.39	44.6832	151.991	113.44	105.334	46.6454	63.3527
ENSMUSG00000028576	Ift74	protein_coding	4	94614491	94693229	1	intraflagellar transport 74 [Source:MGI Symbol;Acc:MGI:1914944]	1.89433	0.0826153	15.8776	6.75736e-05	0.0013243	1.54455	0.594071	1.95897	2.74402	1.09231	0.506635	0.680688	0.393038	0.261136	0.22871
ENSMUSG00000035539	E230008N13Rik	protein_coding	4	45890303	45950774	1	RIKEN cDNA E230008N13 gene [Source:MGI Symbol;Acc:MGI:2685871]	-2.35857	-0.515044	15.8487	6.86154e-05	0.00134263	0.423994	0.0742589	0.20353	0.131713	0.228624	1.41858	1.7604	1.46496	0.293778	0.406596
ENSMUSG00000032307	Ube2q2	protein_coding	9	55148854	55207529	1	ubiquitin-conjugating enzyme E2Q (putative) 2 [Source:MGI Symbol;Acc:MGI:2388672]	-0.543693	5.70935	15.842	6.8858e-05	0.00134529	38.101	44.1902	43.4403	46.5575	41.8379	71.5977	56.4187	58.7477	55.2126	65.3991
ENSMUSG00000053559	Smagp	protein_coding	15	100621342	100636865	-1	small cell adhesion glycoprotein [Source:MGI Symbol;Acc:MGI:2448476]	-0.690033	4.42278	15.7973	7.05023e-05	0.00137528	19.4411	18.3419	16.5877	15.4104	12.5743	29.0976	21.3114	22.7883	27.9415	29.8517
ENSMUSG00000029833	Trim24	protein_coding	6	37870811	37966296	1	tripartite motif-containing 24 [Source:MGI Symbol;Acc:MGI:109275]	-0.683702	5.27748	15.7865	7.09054e-05	0.00138101	25.4699	27.4758	36.1774	31.5892	28.9336	53.1629	53.7274	56.0972	38.9745	34.586
ENSMUSG00000022747	St3gal6	protein_coding	16	58468125	58524243	-1	ST3 beta-galactoside alpha-2,3-sialyltransferase 6 [Source:MGI Symbol;Acc:MGI:1888707]	-0.628684	6.11553	15.7642	7.17461e-05	0.00139524	58.9607	47.6529	55.0135	63.7827	48.3435	63.5141	75.9387	83.7228	113.165	80.9186
ENSMUSG00000035778	Ggta1	protein_coding	2	35400179	35463231	-1	glycoprotein galactosyltransferase alpha 1, 3 [Source:MGI Symbol;Acc:MGI:95704]	-1.30737	3.79497	15.7535	7.21535e-05	0.001401	7.51076	4.85158	8.24295	16.508	2.8705	22.1737	22.3688	15.7215	15.6682	21.702
ENSMUSG00000021939	Ctsb	protein_coding	14	63122462	63145919	1	cathepsin B [Source:MGI Symbol;Acc:MGI:88561]	-0.531429	9.47507	15.6682	7.54835e-05	0.00146341	548.95	565.57	630.406	611.988	572.486	898.209	912.862	883.643	753.493	720.556
ENSMUSG00000039234	Sec24d	protein_coding	3	123267496	123365635	1	Sec24 related gene family, member D (S. cerevisiae) [Source:MGI Symbol;Acc:MGI:1916858]	0.543877	5.5747	15.6169	7.75586e-05	0.00149896	60.8347	61.2955	58.3822	51.466	52.1295	40.546	36.0513	40.0902	34.3227	41.0034
ENSMUSG00000054263	Lifr	protein_coding	15	7129559	7197489	1	leukemia inhibitory factor receptor [Source:MGI Symbol;Acc:MGI:96788]	-1.47605	8.09972	15.6161	7.75892e-05	0.00149896	72.5939	217.851	183.355	180.008	76.3095	565.895	566.661	531.101	125.313	208.736
ENSMUSG00000067341	H2-Eb2	protein_coding	17	34325665	34340229	1	histocompatibility 2, class II antigen E beta2 [Source:MGI Symbol;Acc:MGI:95902]	2.08519	0.0776481	15.6141	7.76739e-05	0.00149896	4.17937	0.965365	0.814118	0.680517	1.65117	0.287093	0.492912	0.285846	0.522272	0.330359
ENSMUSG00000059498	Fcgr3	protein_coding	1	171051174	171064935	-1	Fc receptor, IgG, low affinity III [Source:MGI Symbol;Acc:MGI:95500]	-0.986315	8.50435	15.5936	7.85205e-05	0.00151068	249.297	296.132	283.827	210.699	184.969	732.577	566.094	546.409	223.442	321.743
ENSMUSG00000072872	Rybp	protein_coding	6	100228566	100287441	-1	RING1 and YY1 binding protein [Source:MGI Symbol;Acc:MGI:1929059]	-0.518392	6.13487	15.5951	7.84574e-05	0.00151068	63.1621	56.9999	55.2249	59.4533	55.6787	99.6686	76.4319	72.4247	79.0478	82.3397
ENSMUSG00000057762	Gm6169	protein_coding	13	97098237	97099296	-1	predicted gene 6169 [Source:MGI Symbol;Acc:MGI:3646298]	-0.570951	6.79021	15.4943	8.2755e-05	0.00158973	93.5544	93.3256	92.0256	78.1163	90.9147	155.836	139.049	144.634	99.2202	116.506
ENSMUSG00000022848	Dirc2	protein_coding	16	35694062	35769356	-1	disrupted in renal carcinoma 2 (human) [Source:MGI Symbol;Acc:MGI:2387188]	-1.7382	2.92637	15.3946	8.72354e-05	0.00167325	3.3011	4.38127	4.12147	2.94159	2.76889	14.9626	18.2377	18.4728	2.31758	3.50689
ENSMUSG00000018412	Kansl1	protein_coding	11	104333229	104468861	-1	KAT8 regulatory NSL complex subunit 1 [Source:MGI Symbol;Acc:MGI:1923969]	-0.541375	5.9665	15.3833	8.77588e-05	0.00168073	43.2777	57.9219	54.4696	51.5437	48.9762	84.2196	74.594	79.9296	60.3224	68.0031
ENSMUSG00000069662	Marcks	protein_coding	10	37133375	37138920	-1	myristoylated alanine rich protein kinase C substrate [Source:MGI Symbol;Acc:MGI:96907]	0.669036	8.24062	15.3463	8.94966e-05	0.00171142	400.039	364.017	362.537	330.556	411.294	185.104	196.719	178.904	318.619	278.95
ENSMUSG00000051029	Serpinb1b	protein_coding	13	33084125	33094380	1	serine (or cysteine) peptidase inhibitor, clade B, member 1b [Source:MGI Symbol;Acc:MGI:2445361]	1.24631	1.09175	15.3327	9.01436e-05	0.00172118	3.15724	2.33148	2.45711	2.42396	4.37433	0.965309	0.961883	1.42887	1.63047	1.16693
ENSMUSG00000022562	Oplah	protein_coding	15	76296597	76328015	-1	5-oxoprolinase (ATP-hydrolysing) [Source:MGI Symbol;Acc:MGI:1922725]	-1.23479	1.26293	15.3184	9.08287e-05	0.00173165	1.66297	1.42874	1.92844	1.19025	0.841589	3.28418	4.30476	3.32474	2.20954	3.21236
ENSMUSG00000031377	Bmx	protein_coding	X	164192842	164258193	-1	BMX non-receptor tyrosine kinase [Source:MGI Symbol;Acc:MGI:1101778]	1.18464	1.97794	15.3093	9.12668e-05	0.00173737	6.26906	5.54466	5.26633	4.65386	5.43616	1.3848	2.95747	4.03757	1.69738	1.75344
ENSMUSG00000037185	Krt80	protein_coding	15	101349571	101370125	-1	keratin 80 [Source:MGI Symbol;Acc:MGI:1921377]	-1.36282	3.43752	15.2302	9.51691e-05	0.00180893	6.69305	9.43087	6.56383	5.5539	2.08301	16.5839	23.1903	19.1874	6.36519	11.588
ENSMUSG00000025888	Casp1	protein_coding	9	5298517	5307265	1	caspase 1 [Source:MGI Symbol;Acc:MGI:96544]	0.9605	2.62795	15.2084	9.62724e-05	0.00182715	9.60044	8.01996	7.81044	8.80282	6.47767	3.07359	5.96189	4.68072	3.68855	3.22735
ENSMUSG00000034801	Sos2	protein_coding	12	69583761	69681852	-1	son of sevenless homolog 2 (Drosophila) [Source:MGI Symbol;Acc:MGI:98355]	-0.690324	5.36142	15.1739	9.80501e-05	0.00185809	27.8019	36.7829	32.1322	31.1501	30.2799	64.2582	56.4032	55.0253	33.7192	41.7523
ENSMUSG00000023349	Clec4n	protein_coding	6	123229843	123247021	1	C-type lectin domain family 4, member n [Source:MGI Symbol;Acc:MGI:1861231]	-1.67633	1.93826	15.1582	9.88655e-05	0.00186532	3.78566	1.16339	2.13706	1.64641	0.330234	4.34017	8.75506	5.21668	4.60252	5.69234
ENSMUSG00000058163	Gm5431	protein_coding	11	48887422	48902152	-1	predicted gene 5431 [Source:MGI Symbol;Acc:MGI:3645205]	-1.1098	3.83122	15.1618	9.8681e-05	0.00186532	5.53343	10.946	11.6745	9.55665	7.50673	19.7752	27.7739	26.6798	9.41787	12.374
ENSMUSG00000068747	Sort1	protein_coding	3	108284091	108361511	1	sortilin 1 [Source:MGI Symbol;Acc:MGI:1338015]	-1.92544	0.92708	15.1581	9.8875e-05	0.00186532	1.42341	1.08913	0.404515	0.566585	0.406442	1.92521	5.35162	3.96611	0.718124	2.61746
ENSMUSG00000031880	Rrad	protein_coding	8	104628066	104631321	-1	Ras-related associated with diabetes [Source:MGI Symbol;Acc:MGI:1930943]	-1.04905	3.70816	15.1507	9.92638e-05	0.00186986	9.44902	9.40612	8.57368	8.27596	6.96032	18.5597	11.4543	7.86076	22.0986	27.1403
ENSMUSG00000042082	Arsb	protein_coding	13	93771679	93943016	1	arylsulfatase B [Source:MGI Symbol;Acc:MGI:88075]	0.702763	6.50268	15.1229	0.000100736	0.00189476	112.514	84.8865	103.887	131.618	132.329	42.8857	68.5652	64.281	87.8373	78.57
ENSMUSG00000030336	Cd27	protein_coding	6	125232622	125237010	-1	CD27 antigen [Source:MGI Symbol;Acc:MGI:88326]	2.39184	-0.493673	15.1053	0.000101676	0.00190961	2.99825	1.03962	0.890442	0.373187	0.381039	0.270205	0.23472	0.321576	0.097926	0.127061
ENSMUSG00000052364	B630019K06Rik	protein_coding	X	8892382	8894963	1	RIKEN cDNA B630019K06 gene [Source:MGI Symbol;Acc:MGI:2147918]	-0.769226	3.80913	15.0951	0.00010223	0.00191715	13.5073	9.13384	8.9642	10.7566	9.60219	16.6176	18.3786	22.5104	17.1044	12.6807
ENSMUSG00000026657	Frmd4a	protein_coding	2	4017717	4614043	1	FERM domain containing 4A [Source:MGI Symbol;Acc:MGI:1919850]	-0.915256	5.09106	15.0823	0.000102922	0.00192727	16.563	27.7835	29.2782	25.2931	19.814	52.9295	60.0066	51.8792	24.6085	30.8807
ENSMUSG00000053550	Shisa7	protein_coding	7	4825552	4844696	-1	shisa homolog 7 (Xenopus laevis) [Source:MGI Symbol;Acc:MGI:3605641]	0.920726	4.10047	15.0759	0.000103274	0.001931	11.1144	28.2726	27.0252	22.2621	24.0659	10.6625	8.9994	10.1793	12.1742	16.6234
ENSMUSG00000033498	Strc	protein_coding	2	121363728	121387168	-1	stereocilin [Source:MGI Symbol;Acc:MGI:2153816]	1.92589	-0.205759	15.0685	0.000103679	0.0019357	0.605706	1.28715	0.890442	2.87573	0.736676	0.287093	0.258192	0.250115	0.456988	0.406596
ENSMUSG00000090176	Cd200r2	protein_coding	16	44867097	44915840	1	Cd200 receptor 2 [Source:MGI Symbol;Acc:MGI:3042847]	-0.956731	2.85881	15.0564	0.000104344	0.00194524	4.86897	4.40008	5.04295	6.90593	3.42148	9.60631	10.6976	10.9843	10.0031	5.87353
ENSMUSG00000030674	Qprt	protein_coding	7	127107114	127122226	-1	quinolinate phosphoribosyltransferase [Source:MGI Symbol;Acc:MGI:1914625]	-2.49856	-0.423842	15.0179	0.000106494	0.00198239	0.45428	0.123765	0.152647	0.241474	0.0762078	1.45235	1.94818	1.89373	0.359062	0.203298
ENSMUSG00000076612	Ighg2c	protein_coding	12	113285325	113288930	-1	immunoglobulin heavy constant gamma 2C [Source:MGI Symbol;Acc:MGI:2686979]	2.26862	1.62716	14.9995	0.000107541	0.00199894	2.72568	12.4794	1.2975	2.258	6.53609	0.202654	0.610272	0.853607	1.43625	2.0838
ENSMUSG00000069255	Dusp22	protein_coding	13	30659999	30711231	1	dual specificity phosphatase 22 [Source:MGI Symbol;Acc:MGI:1915926]	-0.767932	3.70157	14.9456	0.000110653	0.00205375	12.9015	8.71304	9.15883	9.08819	8.38286	16.5161	20.7258	17.2222	13.3506	13.0873
ENSMUSG00000079056	Kcnip3	protein_coding	2	127456498	127522094	-1	Kv channel interacting protein 3, calsenilin [Source:MGI Symbol;Acc:MGI:1929258]	1.23692	1.80649	14.9357	0.00011124	0.00206162	4.57308	5.49516	4.52853	3.09525	6.68089	2.0772	2.58192	3.00138	1.46889	1.0419
ENSMUSG00000034723	Tmx4	protein_coding	2	134594185	134644145	-1	thioredoxin-related transmembrane protein 4 [Source:MGI Symbol;Acc:MGI:106558]	-0.840362	4.66311	14.916	0.000112405	0.00208015	14.2947	19.0598	20.2257	19.8008	17.858	37.6768	42.9538	38.7678	21.1194	20.1773
ENSMUSG00000026222	Sp100	protein_coding	1	85649988	85709998	1	nuclear antigen Sp100 [Source:MGI Symbol;Acc:MGI:109561]	-0.555031	6.37346	14.9109	0.000112708	0.00208271	75.4425	70.2523	76.6675	60.2587	54.8999	109.25	106.442	101.205	83.1721	88.5632
ENSMUSG00000069917	Hba-a2	protein_coding	11	32296489	32297298	1	hemoglobin alpha, adult chain 2 [Source:MGI Symbol;Acc:MGI:96016]	-1.7413	5.20843	14.9024	0.000113217	0.00208906	46.0025	9.97247	17.2402	6.49367	5.34852	45.9771	82.3393	66.8815	28.4527	58.1724
ENSMUSG00000046598	Bdh1	protein_coding	16	31422280	31458901	1	3-hydroxybutyrate dehydrogenase, type 1 [Source:MGI Symbol;Acc:MGI:1919161]	1.70188	-0.0463254	14.8969	0.000113552	0.00209217	1.54455	0.990118	1.37382	0.790278	2.38785	0.439084	0.516384	0.571691	0.16321	0.432008
ENSMUSG00000017707	Serinc3	protein_coding	2	163623272	163645131	-1	serine incorporator 3 [Source:MGI Symbol;Acc:MGI:1349457]	-1.05092	9.91892	14.8839	0.000114333	0.00210349	491.082	998.415	681.501	540.582	459.228	1747.83	1687.52	1593.15	631.706	806.507
ENSMUSG00000072673	Gm10392	protein_coding	11	77516660	77519198	-1	predicted gene 10392 [Source:MGI Symbol;Acc:MGI:3704377]	-2.50169	-0.90861	14.8706	0.000115144	0.00211534	0.0796504	0.249262	0.0567339	0.0992238	0.224305	1.38902	0.841706	1.34347	0.251017	0.193895
ENSMUSG00000040591	1110051M20Rik	protein_coding	2	91275068	91444704	-1	RIKEN cDNA 1110051M20 gene [Source:MGI Symbol;Acc:MGI:1915079]	-0.810821	3.45288	14.8416	0.00011693	0.00214503	9.69615	8.01179	8.7393	6.59158	6.79037	14.9961	16.2217	16.6466	10.9442	9.98421
ENSMUSG00000004383	Large	protein_coding	8	72814599	73353540	-1	like-glycosyltransferase [Source:MGI Symbol;Acc:MGI:1342270]	-0.901673	4.43578	14.8339	0.000117405	0.00214738	9.60044	19.5301	17.5799	15.147	13.946	31.4452	38.7992	32.1934	18.8018	18.0681
ENSMUSG00000019838	Slc16a10	protein_coding	10	40033535	40142254	-1	solute carrier family 16 (monocarboxylic acid transporters), member 10 [Source:MGI Symbol;Acc:MGI:1919722]	-1.65892	1.44731	14.8352	0.000117326	0.00214738	2.21083	1.01487	1.70456	0.965895	0.635065	1.26659	3.5208	3.21576	7.11595	5.28574
ENSMUSG00000024897	Apba1	protein_coding	19	23758876	23949597	1	amyloid beta (A4) precursor protein binding, family A, member 1 [Source:MGI Symbol;Acc:MGI:1860297]	-1.04672	3.08965	14.8301	0.00011764	0.00214738	5.20907	6.58429	5.6225	5.83928	4.52167	12.3112	15.515	15.5429	7.31181	5.8194
ENSMUSG00000073940	Hbb-b2	protein_coding	7	103812524	103813996	-1	hemoglobin, beta adult minor chain [Source:MGI Symbol;Acc:MGI:96022]	-1.90374	3.34339	14.8286	0.000117739	0.00214738	12.3337	2.24435	3.76148	1.96274	1.03516	11.6426	26.0929	18.4421	8.06029	14.8377
ENSMUSG00000024190	Dusp1	protein_coding	17	26505590	26508519	-1	dual specificity phosphatase 1 [Source:MGI Symbol;Acc:MGI:105120]	-1.67326	5.98526	14.8248	0.000117973	0.00214853	13.3255	37.0799	48.3383	25.6182	27.8413	220.571	94.3105	101.582	24.7753	35.6534
ENSMUSG00000023915	Tnfrsf21	protein_coding	17	43016555	43089188	1	tumor necrosis factor receptor superfamily, member 21 [Source:MGI Symbol;Acc:MGI:2151075]	0.988561	5.17274	14.7344	0.000123764	0.00225076	40.4612	52.0802	44.4203	43.6189	60.6614	16.5839	16.1487	14.1494	30.2918	42.6925
ENSMUSG00000016933	Plcg1	protein_coding	2	160731300	160775760	1	phospholipase C, gamma 1 [Source:MGI Symbol;Acc:MGI:97615]	0.675059	4.12428	14.7155	0.000125016	0.00227026	20.0392	19.9766	23.0021	17.0395	27.6297	11.6229	15.15	13.9346	12.2953	13.3882
ENSMUSG00000006717	Acot13	protein_coding	13	24817948	24831517	-1	acyl-CoA thioesterase 13 [Source:MGI Symbol;Acc:MGI:1914084]	0.69944	3.38709	14.629	0.000130882	0.00237337	15.8998	11.8814	12.339	13.4786	11.2026	7.43065	8.00395	7.7893	7.67087	8.43686
ENSMUSG00000003623	Crot	protein_coding	5	8966033	8997324	-1	carnitine O-octanoyltransferase [Source:MGI Symbol;Acc:MGI:1921364]	-0.589246	4.392	14.5335	0.000137688	0.0024932	18.9635	17.1538	16.2824	18.0875	13.6412	24.69	25.162	23.2964	25.6893	25.9205
ENSMUSG00000031565	Fgfr1	protein_coding	8	25513654	25575714	1	fibroblast growth factor receptor 1 [Source:MGI Symbol;Acc:MGI:95522]	-1.12895	9.02855	14.5287	0.00013804	0.002496	195.249	449.36	446.679	306.276	252.416	934.116	961.83	885.956	270.403	497.406
ENSMUSG00000040430	Pitpnc1	protein_coding	11	107207892	107470699	-1	phosphatidylinositol transfer protein, cytoplasmic 1 [Source:MGI Symbol;Acc:MGI:1919045]	-0.750189	4.3512	14.4181	0.000146386	0.00264311	20.3214	14.3072	15.3156	17.3861	8.96712	21.6502	25.0916	26.3693	26.9949	26.5558
ENSMUSG00000041132	N4bp2l1	protein_coding	5	150571643	150594525	-1	NEDD4 binding protein 2-like 1 [Source:MGI Symbol;Acc:MGI:2140872]	-0.90199	4.83636	14.3773	0.000149593	0.00269716	16.6266	24.6539	23.4313	17.6056	17.731	57.2329	43.564	34.4801	19.3567	29.3257
ENSMUSG00000073628	Gm10552	antisense	1	85604085	85611896	-1	predicted gene 10552 [Source:MGI Symbol;Acc:MGI:3642083]	1.61502	1.36543	14.354	0.000151461	0.00272695	4.70725	4.87311	3.64827	3.41883	2.47523	1.25578	2.37067	1.5282	0.239919	0.722216
ENSMUSG00000005583	Mef2c	protein_coding	13	83504034	83667079	1	myocyte enhancer factor 2C [Source:MGI Symbol;Acc:MGI:99458]	-0.749126	7.01431	14.3505	0.000151739	0.00272806	116.841	92.5513	103.927	121.066	50.0177	148.41	152.005	135.812	192.816	174.48
ENSMUSG00000066721	Zfp575	protein_coding	7	24583838	24587641	-1	zinc finger protein 575 [Source:MGI Symbol;Acc:MGI:2141921]	-1.55821	-0.0719037	14.3147	0.000154654	0.00277652	0.211997	0.519812	0.305294	0.834182	0.406442	1.2497	1.57638	1.42923	1.30568	1.14355
ENSMUSG00000033287	Kctd17	protein_coding	15	78428564	78438909	1	potassium channel tetramerisation domain containing 17 [Source:MGI Symbol;Acc:MGI:1920094]	0.511196	5.95191	14.3001	0.000155859	0.00279416	75.8344	75.348	67.1647	71.2536	76.2586	60.8469	43.8218	48.8796	43.5118	55.729
ENSMUSG00000021140	Pcnx	protein_coding	12	81860030	82000924	1	pecanex homolog (Drosophila) [Source:MGI Symbol;Acc:MGI:1891924]	-0.726114	4.19235	14.2943	0.000156338	0.00279878	9.75187	15.2973	15.4174	12.9298	15.8004	25.6357	24.9742	26.6908	18.0184	17.2803
ENSMUSG00000015401	Tmem27	protein_coding	X	164088830	164118860	1	transmembrane protein 27 [Source:MGI Symbol;Acc:MGI:1926234]	1.2917	2.23832	14.287	0.000156944	0.00280565	4.84565	4.95059	5.72427	7.24421	10.6183	1.16526	2.20637	2.03665	4.47195	3.58312
ENSMUSG00000031511	Arhgef7	protein_coding	8	11728105	11835219	1	Rho guanine nucleotide exchange factor (GEF7) [Source:MGI Symbol;Acc:MGI:1860493]	-0.536821	7.75935	14.2473	0.000160289	0.0028614	174.08	203.346	192.132	162.402	157.42	297.26	258.264	269.195	205.383	240.959
ENSMUSG00000057554	Lgals8	protein_coding	13	12439415	12464944	-1	lectin, galactose binding, soluble 8 [Source:MGI Symbol;Acc:MGI:1928481]	-0.676335	4.15245	14.2309	0.000161697	0.00288245	15.4452	13.6884	14.8577	13.6103	11.0755	27.1219	24.0353	18.3656	17.6267	20.8889
ENSMUSG00000048240	Gng7	protein_coding	10	80948624	81014945	-1	guanine nucleotide binding protein (G protein), gamma 7 [Source:MGI Symbol;Acc:MGI:95787]	-2.03052	-0.777039	14.2264	0.000162077	0.00288516	0.181712	0.198024	0.279853	0.219522	0.152416	1.08082	1.45526	0.928999	0.228494	0.482832
ENSMUSG00000026880	Stom	protein_coding	2	35313986	35336976	-1	stomatin [Source:MGI Symbol;Acc:MGI:95403]	-1.11761	4.78121	14.1762	0.000166466	0.0029591	12.3564	20.0251	19.1827	21.7546	13.819	53.1967	50.9108	43.1984	12.8283	25.8951
ENSMUSG00000054000	Tusc1	protein_coding	4	93334148	93335511	-1	tumor suppressor candidate 1 [Source:MGI Symbol;Acc:MGI:2684283]	1.75604	0.317149	14.1708	0.000166944	0.00296343	2.21083	0.693083	2.31515	2.5684	1.47335	0.540411	0.680688	0.964729	0.261136	0.254122
ENSMUSG00000067212	H2-T23	protein_coding	17	36029773	36032855	-1	histocompatibility 2, T region locus 23 [Source:MGI Symbol;Acc:MGI:95957]	0.563622	7.74285	14.1593	0.000167965	0.00297737	211.394	258.34	251.583	245.451	320.077	135.497	168.665	160.565	205.341	187.005
ENSMUSG00000030987	Stim1	protein_coding	7	102267824	102436848	1	stromal interaction molecule 1 [Source:MGI Symbol;Acc:MGI:107476]	-0.49516	5.85752	14.1361	0.000170051	0.00301012	42.2177	54.5803	49.4322	46.9337	48.9	73.6479	69.7114	71.2113	60.7141	60.6082
ENSMUSG00000022887	Masp1	protein_coding	16	23451785	23520590	-1	mannan-binding lectin serine peptidase 1 [Source:MGI Symbol;Acc:MGI:88492]	1.67534	-0.406878	14.0868	0.000174563	0.00308565	0.999415	0.891106	1.09397	0.987847	1.42255	0.168878	0.35208	0.285846	0.65284	0.22871
ENSMUSG00000062488	I830012O16Rik	protein_coding	19	34607970	34613401	1	RIKEN cDNA I830012O16 gene [Source:MGI Symbol;Acc:MGI:3698419]	-2.18843	1.51609	14.048	0.000178199	0.00314553	1.10087	0.416097	2.86951	0.366601	0.331758	5.26917	7.03503	7.03824	1.15618	2.34529
ENSMUSG00000053101	Gpr141	protein_coding	13	19749682	19824257	-1	G protein-coupled receptor 141 [Source:MGI Symbol;Acc:MGI:2672983]	-1.22933	3.76155	14.0221	0.000180674	0.00318476	6.90505	10.619	9.48956	8.10035	5.53777	17.0061	32.5322	26.941	9.46618	7.87779
ENSMUSG00000035441	Myo1d	protein_coding	11	80482126	80780025	-1	myosin ID [Source:MGI Symbol;Acc:MGI:107728]	-0.686828	5.20943	14.0053	0.000182294	0.00320883	34.7978	32.9214	31.3944	17.9349	25.3518	45.1412	36.8276	46.9859	45.3397	51.7393
ENSMUSG00000022102	Dok2	protein_coding	14	70766036	70778495	1	docking protein 2 [Source:MGI Symbol;Acc:MGI:1332623]	-0.679392	7.1347	13.9982	0.000182987	0.00321654	134.043	130.3	115.198	79.9276	83.3206	230.637	158.999	160.574	136.574	170.491
ENSMUSG00000006517	Mvd	protein_coding	8	122433596	122443422	-1	mevalonate (diphospho) decarboxylase [Source:MGI Symbol;Acc:MGI:2179327]	0.737644	3.76438	13.9839	0.000184387	0.00323664	20.0489	12.723	13.1785	17.0349	22.2273	11.3655	9.27144	8.75403	10.7719	10.1141
ENSMUSG00000087128	Gm12655	lincRNA	4	94460931	94477180	-1	predicted gene 12655 [Source:MGI Symbol;Acc:MGI:3651648]	1.91095	-0.184665	13.9453	0.000188205	0.00329907	1.72626	0.4208	1.47559	2.15131	0.787481	0.287093	0.516384	0.393038	0.097926	0.406596
ENSMUSG00000039976	Tbc1d16	protein_coding	11	119143045	119228499	-1	TBC1 domain family, member 16 [Source:MGI Symbol;Acc:MGI:2652878]	-1.07682	1.63122	13.9242	0.000190332	0.00333174	2.02912	2.25252	2.36603	1.88481	1.34634	2.53132	5.06784	4.56996	3.85176	4.57242
ENSMUSG00000034855	Cxcl10	protein_coding	5	92346638	92348889	-1	chemokine (C-X-C motif) ligand 10 [Source:MGI Symbol;Acc:MGI:1352450]	-1.1589	2.18596	13.9188	0.000190876	0.00333663	3.93709	1.90499	4.09527	2.54645	1.52339	6.17926	8.66117	6.61018	4.60252	4.75209
ENSMUSG00000032290	Ptpn9	protein_coding	9	56994968	57062805	1	protein tyrosine phosphatase, non-receptor type 9 [Source:MGI Symbol;Acc:MGI:1928376]	-0.643113	6.48295	13.9052	0.000192269	0.00335633	67.3333	77.6094	71.3613	67.7244	67.2072	146.553	121.287	114.463	70.7156	86.9596
ENSMUSG00000027452	Acss1	protein_coding	2	150618105	150668500	-1	acyl-CoA synthetase short-chain family member 1 [Source:MGI Symbol;Acc:MGI:1915988]	0.636549	5.67388	13.8678	0.000196131	0.00341902	60.4798	50.7931	65.7655	65.5931	69.8318	26.3957	41.8975	34.6588	49.0936	46.0216
ENSMUSG00000040848	Sft2d2	protein_coding	1	165174341	165194433	-1	SFT2 domain containing 2 [Source:MGI Symbol;Acc:MGI:1917362]	-0.601896	7.34674	13.8577	0.000197184	0.00343263	105.817	137.602	135.296	143.831	128.283	220.758	238.921	212.884	157.302	142.054
ENSMUSG00000030107	Usp18	protein_coding	6	121245906	121270916	1	ubiquitin specific peptidase 18 [Source:MGI Symbol;Acc:MGI:1344364]	-0.890731	3.92686	13.8524	0.000197748	0.00343298	11.3267	8.53977	18.1396	7.92473	7.51917	16.5163	24.0588	21.3312	19.0303	16.7212
ENSMUSG00000041552	Ptchd1	protein_coding	X	155573455	155623814	-1	patched domain containing 1 [Source:MGI Symbol;Acc:MGI:2685233]	-1.78887	-0.333373	13.8525	0.000197737	0.00343298	0.285591	0.275253	0.464811	0.442336	0.239039	0.531123	0.715661	1.11123	2.3326	1.22639
ENSMUSG00000062382	Gm10116	protein_coding	13	74406396	74407317	1	predicted pseudogene 10116 [Source:MGI Symbol;Acc:MGI:3779109]	-0.532142	7.87162	13.7798	0.000205532	0.00356321	242.575	182.093	195.54	159.42	182.994	299.494	263.127	280.21	284.254	245
ENSMUSG00000046080	Clec9a	protein_coding	6	129408862	129424764	1	C-type lectin domain family 9, member a [Source:MGI Symbol;Acc:MGI:2444608]	1.08612	7.67441	13.7743	0.000206137	0.0035688	167.4	284.07	307.731	301.455	338.982	47.8642	94.0516	112.296	219.942	174.765
ENSMUSG00000050014	Apol10b	protein_coding	15	77584158	77596125	-1	apolipoprotein L 10B [Source:MGI Symbol;Acc:MGI:3043522]	2.88065	-1.41883	13.7668	0.00020696	0.00357814	0.272568	0.148518	0.252885	1.09893	1.0377	0.0168878	0.046944	0	0.097926	0.203298
ENSMUSG00000002732	Fkbp7	protein_coding	2	76663044	76673116	-1	FK506 binding protein 7 [Source:MGI Symbol;Acc:MGI:1336879]	-1.58854	1.038	13.7477	0.000209071	0.0036097	1.12056	0.915859	1.11941	0.636613	1.21933	4.91436	3.63816	3.89465	0.848692	1.49932
ENSMUSG00000039879	Heca	protein_coding	10	17900466	17948067	-1	headcase homolog (Drosophila) [Source:MGI Symbol;Acc:MGI:2685715]	-0.741537	4.94219	13.7404	0.000209889	0.00361887	22.0477	25.6936	22.4391	26.145	19.2552	41.6454	48.7279	46.7358	28.3006	24.8532
ENSMUSG00000035828	Pim3	protein_coding	15	88862186	88865718	1	proviral integration site 3 [Source:MGI Symbol;Acc:MGI:1355297]	-1.18375	6.33393	13.7378	0.000210186	0.00361905	55.7553	54.9516	51.9763	44.8263	40.2377	213.732	134.377	114.767	40.0191	51.2819
ENSMUSG00000032440	Tgfbr2	protein_coding	9	116087698	116175363	-1	transforming growth factor, beta receptor II [Source:MGI Symbol;Acc:MGI:98729]	-0.54447	6.96757	13.7253	0.000211586	0.00363389	82.5275	123.567	110.237	81.7279	114.464	165.231	136.537	136.027	143.69	154.404
ENSMUSG00000044244	Il20rb	protein_coding	9	100457719	100486788	-1	interleukin 20 receptor beta [Source:MGI Symbol;Acc:MGI:2143266]	-2.08322	0.854881	13.725	0.000211624	0.00363389	0.363424	0.767342	0.865	0.658565	0.711273	4.15441	3.91982	5.0023	0.456988	0.533657
ENSMUSG00000052040	Klf13	protein_coding	7	63886351	63938915	-1	Kruppel-like factor 13 [Source:MGI Symbol;Acc:MGI:1354948]	-1.17947	7.21454	13.7014	0.000214298	0.0036748	92.0371	104.284	97.3125	87.7428	76.0808	307.544	281.406	275.913	71.4566	83.3013
ENSMUSG00000041187	Prkd2	protein_coding	7	16842902	16870461	1	protein kinase D2 [Source:MGI Symbol;Acc:MGI:2141917]	-0.636353	6.32122	13.6215	0.00022361	0.00382927	59.5712	84.1556	59.4052	56.6805	54.9713	130.425	81.3774	76.1779	83.6614	110.543
ENSMUSG00000048612	Myof	protein_coding	19	37899036	38043577	-1	myoferlin [Source:MGI Symbol;Acc:MGI:1919192]	0.534862	6.6722	13.5935	0.000226973	0.00388161	127.35	121.166	111.076	110.112	137.276	60.1545	78.9598	88.3978	90.2225	95.1434
ENSMUSG00000019891	Dcbld1	protein_coding	10	52233619	52321378	1	discoidin, CUB and LCCL domain containing 1 [Source:MGI Symbol;Acc:MGI:1913936]	2.11936	-0.355733	13.5807	0.000228529	0.00390292	1.81712	1.11388	1.34838	0.30733	1.44795	0.135103	0.516384	0.393038	0.032642	0.279535
ENSMUSG00000060260	Pwwp2b	protein_coding	7	139248482	139267253	1	PWWP domain containing 2B [Source:MGI Symbol;Acc:MGI:2142008]	0.809866	3.62133	13.573	0.000229463	0.00391358	14.2947	16.4855	12.4407	14.7958	20.5761	9.10254	5.96189	6.71737	10.3149	12.0454
ENSMUSG00000022938	Fam3b	protein_coding	16	97471050	97504936	-1	family with sequence similarity 3, member B [Source:MGI Symbol;Acc:MGI:1270150]	1.18295	1.27879	13.5579	0.000231313	0.00393981	3.36167	2.82184	3.63809	2.5684	4.21683	1.06393	1.26749	0.857537	2.21966	1.80427
ENSMUSG00000042046	Dstyk	protein_coding	1	132417453	132466959	1	dual serine/threonine and tyrosine protein kinase [Source:MGI Symbol;Acc:MGI:1925064]	-0.909905	4.13845	13.5267	0.000235192	0.00400048	9.41056	14.0993	16.8494	12.5204	8.49616	26.5382	31.2302	25.6986	12.8583	17.1952
ENSMUSG00000074406	Zfp628	protein_coding	7	4915217	4922003	1	zinc finger protein 628 [Source:MGI Symbol;Acc:MGI:2665174]	-0.710969	4.41837	13.5108	0.000237192	0.00402908	15.4758	15.8419	18.2413	15.8275	16.0545	33.9108	27.2745	32.8008	18.2795	18.9067
ENSMUSG00000020532	Acaca	protein_coding	11	84129672	84401651	1	acetyl-Coenzyme A carboxylase alpha [Source:MGI Symbol;Acc:MGI:108451]	0.738163	5.45433	13.4991	0.000238684	0.00404353	46.2457	46.7583	47.4478	69.5005	65.8182	22.8999	26.2886	30.4068	48.7998	34.459
ENSMUSG00000039929	Urb1	protein_coding	16	90751527	90810413	-1	URB1 ribosome biogenesis 1 homolog (S. cerevisiae) [Source:MGI Symbol;Acc:MGI:2146468]	-0.77035	5.36275	13.5	0.000238566	0.00404353	21.3209	36.7581	32.9463	33.8063	28.1207	60.3909	63.6561	60.5636	29.1493	42.9467
ENSMUSG00000066406	Akap13	protein_coding	7	75455534	75754609	1	A kinase (PRKA) anchor protein 13 [Source:MGI Symbol;Acc:MGI:2676556]	-0.618309	7.69777	13.4929	0.000239465	0.00405133	141.069	190.746	175.697	175.486	141.12	295.216	296.897	271.16	172.513	209.778
ENSMUSG00000030172	Erc1	protein_coding	6	119570804	119848150	-1	ELKS/RAB6-interacting/CAST family member 1 [Source:MGI Symbol;Acc:MGI:2151013]	0.890926	3.95879	13.4783	0.000241344	0.00407764	18.6558	19.0103	19.0809	19.6691	24.9708	7.81907	7.01813	7.53918	14.8195	16.7212
ENSMUSG00000026639	Lamb3	protein_coding	1	193301957	193343878	1	laminin, beta 3 [Source:MGI Symbol;Acc:MGI:99915]	-1.39827	1.50896	13.4637	0.000243226	0.00409961	1.4537	1.93073	2.23882	0.987847	1.09231	7.24488	3.84941	4.46634	1.69738	2.6937
ENSMUSG00000039680	Mrps6	protein_coding	16	92058270	92112227	1	mitochondrial ribosomal protein S6 [Source:MGI Symbol;Acc:MGI:2153111]	0.847166	4.24745	13.4632	0.000243293	0.00409961	31.5016	21.6375	20.3776	22.8103	26.1378	10.7589	8.68957	9.9996	17.5634	20.1781
ENSMUSG00000094392	RP24-281K23.1	pseudogene	3	86672033	86672168	-1		0.584954	6.14787	13.4529	0.000244626	0.00411656	120.102	69.2065	80.1695	68.8778	89.1134	57.4347	50.0165	53.7583	61.8445	57.9516
ENSMUSG00000018076	Med13l	protein_coding	5	118560719	118765435	1	mediator complex subunit 13-like [Source:MGI Symbol;Acc:MGI:2670178]	-0.584476	6.59194	13.4299	0.000247639	0.00416173	65.0226	88.3433	87.7975	78.8083	68.333	142.702	119.496	121.127	80.0708	109.908
ENSMUSG00000001166	Oas1c	protein_coding	5	120800194	120812514	-1	2-5 oligoadenylate synthetase 1C [Source:MGI Symbol;Acc:MGI:2149633]	-1.62296	0.733829	13.4077	0.00025059	0.00420572	1.09027	0.544565	1.17029	0.965895	0.203221	2.73583	3.30955	3.18003	1.53417	1.32144
ENSMUSG00000095026	Gm3336	protein_coding	8	70718543	70722635	1	predicted gene 3336 [Source:MGI Symbol;Acc:MGI:3781514]	0.885865	3.8443	13.3352	0.000260472	0.00436576	14.5672	19.5301	14.705	20.3716	24.3611	5.43788	9.62352	8.03941	12.6977	14.1038
ENSMUSG00000027995	Tlr2	protein_coding	3	83836273	83841767	-1	toll-like receptor 2 [Source:MGI Symbol;Acc:MGI:1346060]	-1.59963	0.985152	13.3275	0.000261535	0.00437777	1.30227	0.990118	1.75544	0.614661	0.152416	2.83716	3.42691	2.10811	3.10099	2.92241
ENSMUSG00000030786	Itgam	protein_coding	7	128062640	128128160	1	integrin alpha M [Source:MGI Symbol;Acc:MGI:96607]	-0.715875	9.57158	13.323	0.000262166	0.00438252	394.194	791.08	679.483	580.612	453.539	1156.77	1025.69	980.308	651.273	873.709
ENSMUSG00000018659	Pnpo	protein_coding	11	96937825	96943986	-1	pyridoxine 5-phosphate oxidase [Source:MGI Symbol;Acc:MGI:2144151]	-0.54525	5.8028	13.3136	0.000263482	0.00439869	59.6236	46.8561	42.3273	37.4816	41.7804	74.2293	63.2549	60.8137	61.0591	68.7159
ENSMUSG00000010663	Fads1	protein_coding	19	10182888	10196870	1	fatty acid desaturase 1 [Source:MGI Symbol;Acc:MGI:1923517]	-0.784735	7.58984	13.2967	0.000265877	0.0044328	101.123	165.771	142.725	156.124	146.802	316.681	288.471	298.745	136.835	166.449
ENSMUSG00000026922	Agpat2	protein_coding	2	26593057	26604417	-1	1-acylglycerol-3-phosphate O-acyltransferase 2 (lysophosphatidic acid acyltransferase, beta) [Source:MGI Symbol;Acc:MGI:1914762]	-1.49699	0.139319	13.2891	0.000266955	0.00444491	0.938845	0.519812	0.330735	0.680517	0.304831	1.60434	1.9247	1.53642	1.66474	0.991077
ENSMUSG00000070002	Ell	protein_coding	8	70539675	70592858	1	elongation factor RNA polymerase II [Source:MGI Symbol;Acc:MGI:109377]	-0.703961	5.02197	13.2825	0.000267896	0.0044547	22.502	27.352	27.8072	22.3034	24.2595	58.7528	40.7709	40.0899	27.8436	31.6382
ENSMUSG00000040715	Rsc1a1	protein_coding	4	141683563	141723419	-1	regulatory solute carrier protein, family 1, member 1 [Source:MGI Symbol;Acc:MGI:3526447]	-0.655728	6.36416	13.274	0.000269115	0.00446908	54.8222	72.7846	73.6202	71.7798	48.6752	119.797	105.721	120.075	64.7611	88.7113
ENSMUSG00000032802	Srxn1	protein_coding	2	152105516	152111376	1	sulfiredoxin 1 homolog (S. cerevisiae) [Source:MGI Symbol;Acc:MGI:104971]	-0.661689	4.0132	13.2639	0.00027056	0.00448128	16.1421	12.624	12.4153	9.92238	11.6344	22.6128	19.9512	17.2222	21.0867	16.8483
ENSMUSG00000078765	U2af1l4	protein_coding	7	30563301	30567960	1	U2 small nuclear RNA auxiliary factor 1-like 4 [Source:MGI Symbol;Acc:MGI:2678374]	0.699055	4.47196	13.264	0.000270549	0.00448128	21.4653	27.9305	32.3953	26.5711	29.5897	12.8081	13.5323	14.5713	23.7611	19.096
ENSMUSG00000015837	Sqstm1	protein_coding	11	50199366	50210827	-1	sequestosome 1 [Source:MGI Symbol;Acc:MGI:107931]	-0.590194	8.07861	13.2248	0.000276272	0.0045639	268	225.453	215.399	169.655	206.339	414.926	327.869	327.111	258.087	281.623
ENSMUSG00000020520	Galnt10	protein_coding	11	57645442	57787514	1	UDP-N-acetyl-alpha-D-galactosamine:polypeptide N-acetylgalactosaminyltransferase 10 [Source:MGI Symbol;Acc:MGI:1890480]	-0.614131	6.85113	13.2261	0.000276084	0.0045639	71.1099	115.992	87.7975	108.531	75.5982	150.864	162.403	149.462	103.116	125.968
ENSMUSG00000014158	Trpv4	protein_coding	5	114622152	114658421	-1	transient receptor potential cation channel, subfamily V, member 4 [Source:MGI Symbol;Acc:MGI:1926945]	-0.926197	4.27716	13.2218	0.00027671	0.00456517	9.41873	16.7082	17.7834	14.2909	8.89092	31.0567	31.7811	30.2282	13.8076	18.6272
ENSMUSG00000058761	Rnf169	protein_coding	7	99920257	99980458	-1	ring finger protein 169 [Source:MGI Symbol;Acc:MGI:1920257]	-1.61615	6.68597	13.1996	0.000280015	0.00461367	28.5591	78.5659	62.1528	48.9753	36.5798	255.783	238.968	197.877	29.4431	45.8945
ENSMUSG00000028799	Zfp362	protein_coding	4	128773088	128806045	-1	zinc finger protein 362 [Source:MGI Symbol;Acc:MGI:2652839]	-0.682693	4.80148	13.1332	0.000290116	0.00477386	20.0186	22.9955	22.5409	19.5155	22.5067	40.5646	37.6491	42.8054	23.3064	25.5901
ENSMUSG00000022253	Nadkd1	protein_coding	15	9071260	9110487	1	NAD kinase domain containing 1 [Source:MGI Symbol;Acc:MGI:1915896]	0.622758	4.20928	13.1211	0.000291986	0.00479567	22.1386	20.545	20.76	25.223	23.8785	12.0917	12.3228	12.8988	18.0184	16.7467
ENSMUSG00000036197	Gxylt1	protein_coding	15	93239742	93275161	-1	glucoside xylosyltransferase 1 [Source:MGI Symbol;Acc:MGI:2684933]	-0.759866	6.23268	13.1197	0.000292201	0.00479567	36.2446	62.8227	62.8937	66.8373	52.2552	113.214	117.952	112.98	62.357	61.5256
ENSMUSG00000026237	Nmur1	protein_coding	1	86386242	86388162	-1	neuromedin U receptor 1 [Source:MGI Symbol;Acc:MGI:1341898]	-1.30623	0.685436	13.1072	0.00029417	0.00482171	0.999415	1.11388	1.27206	0.724421	0.406442	2.21231	2.62886	2.42969	1.6321	2.10922
ENSMUSG00000034744	Nagk	protein_coding	6	83794982	83803420	1	N-acetylglucosamine kinase [Source:MGI Symbol;Acc:MGI:1860418]	0.692716	5.55778	13.0887	0.000297088	0.00486323	61.57	50.9168	59.3797	53.212	67.5202	23.9132	29.7156	30.121	51.3459	43.3787
ENSMUSG00000028367	Txn1	protein_coding	4	57943373	57956411	-1	thioredoxin 1 [Source:MGI Symbol;Acc:MGI:98874]	0.56792	8.25754	13.0647	0.000300917	0.00491952	423.843	277.53	317.379	365.899	454.608	230.097	222.679	238.467	295.998	234.784
ENSMUSG00000022636	Alcam	protein_coding	16	52248996	52454074	-1	activated leukocyte cell adhesion molecule [Source:MGI Symbol;Acc:MGI:1313266]	-0.6892	7.5506	13.0599	0.000301683	0.00492566	106.604	177.998	168.243	134.194	135.447	283.986	278.988	253.116	150.316	179.868
ENSMUSG00000001082	Mfsd10	protein_coding	5	34633642	34637212	-1	major facilitator superfamily domain containing 10 [Source:MGI Symbol;Acc:MGI:1915544]	-0.709866	6.81797	13.0499	0.000303306	0.00494577	62.2651	92.5265	102.019	94.3504	79.7642	187.78	155.455	159.538	91.0712	99.5143
ENSMUSG00000020315	Spnb2	protein_coding	11	30099395	30268175	-1	spectrin beta 2 [Source:MGI Symbol;Acc:MGI:98388]	-0.546702	6.28283	13.0151	0.000308988	0.00503192	47.1239	70.6449	62.9415	63.0905	74.7853	94.859	94.3809	95.2581	68.7767	104.749
ENSMUSG00000089715	Cbx6	protein_coding	15	79823896	79834688	-1	chromobox 6 [Source:MGI Symbol;Acc:MGI:3512628]	-0.635283	6.26041	13.0083	0.000310121	0.00504386	66.2082	53.9929	49.4068	81.5742	50.6439	88.253	77.6219	70.1058	113.595	112.778
ENSMUSG00000026407	Cacna1s	protein_coding	1	136052750	136119822	1	calcium channel, voltage-dependent, L type, alpha 1S subunit [Source:MGI Symbol;Acc:MGI:88294]	0.689987	4.16081	12.9771	0.000315323	0.00512187	24.3494	17.8964	19.7932	23.7303	25.0216	9.67673	11.5717	13.4705	18.051	14.9932
ENSMUSG00000036022	Fam122b	protein_coding	X	53243415	53269805	-1	family with sequence similarity 122, member B [Source:MGI Symbol;Acc:MGI:1926005]	0.613253	4.15827	12.97	0.000316514	0.0051346	23.562	21.4113	19.2335	19.4716	24.6913	11.9228	17.5336	13.1846	12.8609	14.2563
ENSMUSG00000053137	Mapk11	protein_coding	15	89142486	89149606	-1	mitogen-activated protein kinase 11 [Source:MGI Symbol;Acc:MGI:1338024]	1.28487	2.20417	12.9547	0.000319116	0.00517016	6.35992	9.13384	5.21544	5.0929	6.68089	3.614	1.07971	1.71507	1.73003	4.95539
ENSMUSG00000000562	Adora3	protein_coding	3	105870858	105908928	1	adenosine A3 receptor [Source:MGI Symbol;Acc:MGI:104847]	-1.01101	4.72155	12.9492	0.000320059	0.0051788	11.4176	25.9163	18.0124	13.3689	19.2298	56.4729	41.31	36.9456	19.8463	19.6437
ENSMUSG00000007216	Zfp775	protein_coding	6	48613180	48623227	1	zinc finger protein 775 [Source:MGI Symbol;Acc:MGI:2683557]	1.02846	1.38521	12.9117	0.000326537	0.00527628	3.36167	3.68819	3.28191	3.27087	3.68338	1.35103	1.24402	1.35777	2.28494	2.13463
ENSMUSG00000042155	Klhl23	protein_coding	2	69821944	69836651	1	kelch-like 23 (Drosophila) [Source:MGI Symbol;Acc:MGI:2683536]	1.60588	0.0494187	12.9095	0.00032692	0.00527628	1.05999	0.643577	1.47559	2.12936	2.10842	0.270205	0.633744	0.357307	0.391704	0.736955
ENSMUSG00000051674	Dcun1d4	protein_coding	5	73481002	73560794	1	DCN1, defective in cullin neddylation 1, domain containing 4 (S. cerevisiae) [Source:MGI Symbol;Acc:MGI:2140972]	0.693145	3.08461	12.8884	0.000330621	0.00532921	10.7816	10.7923	8.75177	10.1858	11.9392	6.50182	7.0416	6.00276	5.41857	6.93754
ENSMUSG00000034413	Neurl1b	protein_coding	17	26414965	26446338	1	neuralized homolog 1b (Drosophila) [Source:MGI Symbol;Acc:MGI:3643092]	0.685966	3.21808	12.885	0.000331233	0.00533226	10.5696	11.0646	11.474	12.2274	12.0916	5.87697	8.2152	6.53872	8.22578	6.32765
ENSMUSG00000018740	Slc25a35	protein_coding	11	68968131	68974365	1	solute carrier family 25, member 35 [Source:MGI Symbol;Acc:MGI:1919248]	1.29856	0.132028	12.8752	0.000332971	0.00534661	1.81651	1.14532	1.59643	1.26905	1.66184	0.686828	0.530937	0.735695	0.503666	0.527558
ENSMUSG00000033488	BC026585	protein_coding	1	157458580	157489060	1	cDNA sequence BC026585 [Source:MGI Symbol;Acc:MGI:2448516]	1.85862	0.0122025	12.8758	0.00033285	0.00534661	2.45311	0.371294	2.18794	1.29518	1.29553	0.118215	0.516384	0.50023	0.48963	0.45742
ENSMUSG00000016529	Il10	protein_coding	1	131019845	131024974	1	interleukin 10 [Source:MGI Symbol;Acc:MGI:96537]	-1.8896	-0.410048	12.8487	0.000337712	0.00541002	0.181712	0.4208	0.101765	0.439043	0.304831	1.82389	1.12666	0.607422	0.359062	1.39767
ENSMUSG00000069919	Hba-a1	protein_coding	11	32283511	32284465	1	hemoglobin alpha, adult chain 1 [Source:MGI Symbol;Acc:MGI:96015]	-1.75798	3.99933	12.8483	0.000337778	0.00541002	20.5949	4.11196	6.44553	2.94576	2.32307	19.0748	37.3679	32.7358	8.1716	24.6969
ENSMUSG00000000486	2022-09-01	protein_coding	7	127214447	127218498	-1	septin 1 [Source:MGI Symbol;Acc:MGI:1858916]	-0.735603	5.6524	12.8264	0.00034177	0.0054532	54.1199	35.5947	42.843	25.9914	30.9404	82.68	66.0737	65.4587	49.0283	47.775
ENSMUSG00000007097	Atp1a2	protein_coding	1	172271709	172298064	-1	ATPase, Na+/K+ transporting, alpha 2 polypeptide [Source:MGI Symbol;Acc:MGI:88106]	-1.94134	-0.654041	12.8271	0.000341636	0.0054532	0.181712	0.495059	0.329972	0.175617	0.0254026	1.09771	1.05624	1.14338	0.81605	0.508245
ENSMUSG00000040447	Spns2	protein_coding	11	72451638	72489904	-1	spinster homolog 2 [Source:MGI Symbol;Acc:MGI:2384936]	-2.18734	0.374179	12.8287	0.00034134	0.0054532	1.12147	0.272282	0.254412	0.131713	0.432098	4.8002	1.87987	1.75116	0.489956	0.939998
ENSMUSG00000021384	Susd3	protein_coding	13	49230690	49248706	-1	sushi domain containing 3 [Source:MGI Symbol;Acc:MGI:1913579]	-0.454514	5.89075	12.8079	0.000345154	0.00550023	52.3027	52.1792	53.8081	49.6997	43.6417	71.2667	65.1583	65.3515	72.302	65.6906
ENSMUSG00000046876	Atxn1	protein_coding	13	45549758	45964991	-1	ataxin 1 [Source:MGI Symbol;Acc:MGI:104783]	1.92195	-0.790485	12.7943	0.000347685	0.00553359	1.12056	0.915859	0.661471	0.460995	1.06691	0.219542	0.422496	0.285846	0.097926	0.0508245
ENSMUSG00000046826	Fam187b	protein_coding	7	30973804	30989720	1	family with sequence similarity 187, member B [Source:MGI Symbol;Acc:MGI:1923665]	-1.19937	1.25595	12.7807	0.000350219	0.0055669	1.99883	1.60894	1.42471	0.921991	1.19392	3.8842	4.29538	3.6088	2.61136	1.72803
ENSMUSG00000074746	Pdzd8	protein_coding	19	59296084	59345780	-1	PDZ domain containing 8 [Source:MGI Symbol;Acc:MGI:2677270]	-0.591746	6.57835	12.7166	0.000362431	0.00575377	50.9399	92.2543	76.5271	84.889	79.18	141.267	119.989	108.907	88.7536	110.213
ENSMUSG00000054752	Fsd1l	protein_coding	4	53631471	53707009	1	fibronectin type III and SPRY domain containing 1-like [Source:MGI Symbol;Acc:MGI:2442443]	1.37261	1.7939	12.6965	0.000366339	0.0058085	4.75479	3.44066	4.35044	4.74167	7.54458	0.776841	1.12666	1.17911	3.29684	3.10029
ENSMUSG00000015340	Cybb	protein_coding	X	9435252	9487771	-1	cytochrome b-245, beta polypeptide [Source:MGI Symbol;Acc:MGI:88574]	-0.661639	7.90396	12.6889	0.000367841	0.005825	148.307	223.692	215.207	196.165	150.206	341.472	360.366	327.901	211.324	212.573
ENSMUSG00000068113	Gm4907	protein_coding	X	23882553	23907607	1	predicted gene 4907 [Source:MGI Symbol;Acc:MGI:3648288]	1.24822	1.17826	12.6741	0.000370747	0.00586365	3.24053	2.22777	2.79853	4.10505	3.27694	0.808252	0.844992	0.893268	2.12173	1.85509
ENSMUSG00000039983	Ccdc32	protein_coding	2	119017779	119029393	-1	coiled-coil domain containing 32 [Source:MGI Symbol;Acc:MGI:2685477]	-1.35864	5.22807	12.6697	0.000371621	0.00587013	21.5631	24.3074	22.5409	21.1838	16.029	62.4006	84.7339	87.6832	13.4485	18.2714
ENSMUSG00000028072	Ntrk1	protein_coding	3	87778244	87795162	-1	neurotrophic tyrosine kinase, receptor, type 1 [Source:MGI Symbol;Acc:MGI:97383]	1.24604	0.646966	12.6575	0.00037406	0.00590127	1.57484	1.75746	3.15471	1.69032	2.54026	0.827504	1.07971	1.07192	0.620198	0.838604
ENSMUSG00000005864	Cnga2	protein_coding	X	71991849	72010218	1	cyclic nucleotide gated channel alpha 2 [Source:MGI Symbol;Acc:MGI:108040]	-1.42399	0.365514	12.6524	0.000375074	0.00590988	0.938845	0.4208	0.890442	0.680517	0.457247	2.3643	1.78387	2.50115	1.20775	1.09273
ENSMUSG00000024030	Abcg1	protein_coding	17	31057698	31115777	1	ATP-binding cassette, sub-family G (WHITE), member 1 [Source:MGI Symbol;Acc:MGI:107704]	0.833184	5.10921	12.6463	0.000376316	0.00591468	41.4303	27.6986	54.1643	53.212	45.7501	27.0037	28.4246	25.9405	29.6063	11.7405
ENSMUSG00000032177	Pde4a	protein_coding	9	21165714	21213248	1	phosphodiesterase 4A, cAMP specific [Source:MGI Symbol;Acc:MGI:99558]	-0.693607	4.79934	12.6483	0.000375909	0.00591468	14.5975	22.2529	24.1691	27.6597	18.2391	44.1786	34.5273	28.3345	27.5825	35.6025
ENSMUSG00000024664	Fads3	protein_coding	19	10041548	10059671	1	fatty acid desaturase 3 [Source:MGI Symbol;Acc:MGI:1928740]	-0.712868	3.60335	12.6301	0.000379594	0.00595878	6.87477	10.3467	9.97295	9.65895	9.32276	14.2871	12.0881	13.399	13.7096	21.1176
ENSMUSG00000027624	Epb4.1l1	protein_coding	2	156420909	156543214	1	erythrocyte protein band 4.1-like 1 [Source:MGI Symbol;Acc:MGI:103010]	-1.12498	1.89525	12.6271	0.000380189	0.0059607	2.78625	2.69807	3.20559	1.25127	1.67657	4.77926	6.83035	5.64545	2.80656	4.87915
ENSMUSG00000029392	Rilpl1	protein_coding	5	124493082	124531391	-1	Rab interacting lysosomal protein-like 1 [Source:MGI Symbol;Acc:MGI:1922945]	-1.74663	0.069104	12.5926	0.000387269	0.00606417	0.575421	0.594071	0.585147	0.439043	0.0762078	2.66828	1.71346	1.35777	0.81605	0.940253
ENSMUSG00000092500	Gm20400	processed_transcript	6	142161493	142173796	1	predicted gene 20400 [Source:MGI Symbol;Acc:MGI:5141865]	-2.63317	-0.851714	12.5801	0.000389885	0.00609757	0.0908559	0.222777	0.0508824	0.131713	0.152416	2.16164	1.03277	0.571691	0.065284	0.177886
ENSMUSG00000031585	Gtf2e2	protein_coding	8	33731914	33777173	1	general transcription factor II E, polypeptide 2 (beta subunit) [Source:MGI Symbol;Acc:MGI:1915403]	0.581046	5.53895	12.5524	0.000395705	0.0061733	60.2678	54.3575	51.6456	52.4437	61.4235	30.7528	33.6823	28.3345	44.1646	47.6733
ENSMUSG00000032228	Tcf12	protein_coding	9	71844252	72111819	-1	transcription factor 12 [Source:MGI Symbol;Acc:MGI:101877]	-0.468898	5.7655	12.554	0.000395354	0.0061733	49.2439	45.3969	45.8196	44.6068	44.353	69.2232	63.304	62.1714	52.1293	65.9447
ENSMUSG00000061859	Inadl	protein_coding	4	98395785	98719603	1	InaD-like (Drosophila) [Source:MGI Symbol;Acc:MGI:1277960]	0.680115	3.32699	12.5484	0.000396539	0.00617866	12.2656	12.7478	12.6952	9.81262	14.3525	6.29916	7.51104	7.75357	9.30297	7.21707
ENSMUSG00000022332	Khdrbs3	protein_coding	15	68928420	69093512	1	KH domain containing, RNA binding, signal transduction associated 3 [Source:MGI Symbol;Acc:MGI:1313312]	2.03195	0.211468	12.5434	0.000397606	0.00618008	1.72626	0.693083	1.75544	2.94159	1.80359	0.101327	0.258192	0.107192	1.0119	0.68613
ENSMUSG00000075585	6330403L08Rik	protein_coding	5	138995056	139000576	1	RIKEN cDNA 6330403L08 gene [Source:MGI Symbol;Acc:MGI:1917994]	0.898883	3.03743	12.5434	0.000397609	0.00618008	10.0905	10.5475	12.1751	9.68398	10.9506	4.84816	3.14267	4.26232	7.85987	8.16825
ENSMUSG00000046242	1600029I14Rik	protein_coding	9	99456243	99474751	1	RIKEN cDNA 1600029I14 gene [Source:MGI Symbol;Acc:MGI:1917047]	1.14088	1.08431	12.5133	0.000404076	0.00627286	3.54338	2.79708	2.21338	1.88789	3.912	1.21592	1.57262	1.60788	1.0119	0.991077
ENSMUSG00000026447	Pik3c2b	protein_coding	1	133045667	133108687	1	phosphoinositide-3-kinase, class 2, beta polypeptide [Source:MGI Symbol;Acc:MGI:2685045]	0.93083	2.61862	12.5007	0.000406799	0.00630739	9.50959	6.21299	6.74191	9.06624	8.66229	3.17491	3.05136	3.21576	4.83102	6.53094
ENSMUSG00000044037	Als2cl	protein_coding	9	110879870	110900530	1	ALS2 C-terminal like [Source:MGI Symbol;Acc:MGI:2447532]	-0.730507	6.95133	12.4779	0.000411796	0.00636921	57.0575	102.056	122.296	111.517	75.5997	208.835	169.562	151.212	108.176	127.11
ENSMUSG00000063851	Rnf183	protein_coding	4	62427540	62435252	-1	ring finger protein 183 [Source:MGI Symbol;Acc:MGI:1923322]	-1.4723	0.301961	12.4784	0.000411676	0.00636921	0.787418	0.717836	0.890442	0.5049	0.279429	1.31725	2.08901	2.82273	1.20775	1.29602
ENSMUSG00000032679	Cd59a	protein_coding	2	104095801	104115354	1	CD59a antigen [Source:MGI Symbol;Acc:MGI:109177]	-0.856652	2.03843	12.4717	0.000413155	0.00638241	3.08668	2.4243	3.40912	2.89769	2.71808	5.89386	6.10272	5.32102	4.56988	4.00522
ENSMUSG00000048445	Ccdc57	protein_coding	11	120826529	120932872	-1	coiled-coil domain containing 57 [Source:MGI Symbol;Acc:MGI:1918526]	-1.13308	0.926358	12.4683	0.000413908	0.00638623	0.96913	1.31191	1.06853	1.18542	1.29553	3.02292	2.79317	3.32296	1.89324	1.57556
ENSMUSG00000022205	Sub1	protein_coding	15	11981339	11996983	-1	SUB1 homolog (S. cerevisiae) [Source:MGI Symbol;Acc:MGI:104811]	-0.569402	7.03509	12.4523	0.000417487	0.00643357	117.356	106.462	103.469	88.0721	115.811	187.995	188.269	159.359	125.345	115.041
ENSMUSG00000045193	Cirbp	protein_coding	10	80165985	80172786	1	cold inducible RNA binding protein [Source:MGI Symbol;Acc:MGI:893588]	-1.36541	5.6054	12.4499	0.000418017	0.0064339	32.375	22.6985	38.3399	20.7228	22.6083	96.1425	106.14	102.833	23.9592	17.6361
ENSMUSG00000020395	Itk	protein_coding	11	46325150	46389515	-1	IL2 inducible T cell kinase [Source:MGI Symbol;Acc:MGI:96621]	2.16733	0.234986	12.4376	0.00042078	0.00646854	5.3605	1.6832	0.63603	0.482948	1.21933	0.557299	0.633744	0.464499	0.228494	0.152473
ENSMUSG00000021096	Ppm1a	protein_coding	12	72761211	72794940	1	protein phosphatase 1A, magnesium dependent, alpha isoform [Source:MGI Symbol;Acc:MGI:99878]	-0.56867	5.5773	12.4353	0.000421302	0.00646868	40.5218	39.9265	40.0444	38.3065	34.4713	70.2703	62.1773	61.4568	41.7165	46.6314
ENSMUSG00000067629	Syngap1	protein_coding	17	26941452	26970645	1	synaptic Ras GTPase activating protein 1 homolog (rat) [Source:MGI Symbol;Acc:MGI:3039785]	-1.13774	1.22342	12.4265	0.000423286	0.00649125	0.817703	1.41092	1.85721	2.0196	1.06691	3.27624	3.47386	3.85892	2.83985	2.16004
ENSMUSG00000082100	Glns-ps1	pseudogene	11	19720355	19721472	1	glutamine synthetase pseudogene 1 [Source:MGI Symbol;Acc:MGI:95740]	-1.6076	1.60929	12.3949	0.000430505	0.00659394	2.58364	1.16735	1.44989	1.62556	0.612457	5.97745	6.65173	6.36793	1.10526	2.23907
ENSMUSG00000025511	Tspan4	protein_coding	7	141475240	141493427	1	tetraspanin 4 [Source:MGI Symbol;Acc:MGI:1928097]	-0.591584	5.08261	12.3819	0.000433518	0.00663204	31.3032	26.7532	27.3256	22.7879	27.6647	54.611	37.9444	37.6695	37.821	33.4506
ENSMUSG00000021756	Il6st	protein_coding	13	112475008	112506860	1	interleukin 6 signal transducer [Source:MGI Symbol;Acc:MGI:96560]	-0.755321	4.64955	12.3689	0.000436544	0.00667024	11.1753	20.941	20.4038	25.0255	16.2831	41.8481	32.8608	27.6198	22.3598	31.1808
ENSMUSG00000036381	P2ry14	protein_coding	3	59114626	59130624	-1	purinergic receptor P2Y, G-protein coupled, 14 [Source:MGI Symbol;Acc:MGI:2155705]	-0.948684	5.20103	12.3664	0.000437135	0.00667119	20.5032	27.8966	28.9266	23.2693	25.6312	68.4971	65.1627	58.7056	23.8287	23.3538
ENSMUSG00000023951	Vegfa	protein_coding	17	46016993	46032377	-1	vascular endothelial growth factor A [Source:MGI Symbol;Acc:MGI:103178]	1.40779	0.949637	12.3384	0.000443735	0.00676374	1.63541	2.37628	5.19	1.60251	2.9213	1.41858	0.5868	0.821806	0.750766	1.47391
ENSMUSG00000026360	Rgs2	protein_coding	1	143999338	144004161	-1	regulator of G-protein signaling 2 [Source:MGI Symbol;Acc:MGI:1098271]	-0.510484	7.73546	12.3201	0.000448112	0.00682222	172.021	171.785	196.355	163.39	180.994	220.505	232.42	273.804	312.547	201.443
ENSMUSG00000072621	Slfn10-ps	protein_coding	11	83028130	83040042	-1	schlafen 10, pseudogene [Source:MGI Symbol;Acc:MGI:3512288]	-1.07304	1.52348	12.3172	0.000448792	0.00682434	1.82651	1.52602	2.27342	1.89798	1.63136	4.69448	4.60873	4.78792	2.2461	2.61517
ENSMUSG00000079164	Tlr5	protein_coding	1	182954788	182976044	1	toll-like receptor 5 [Source:MGI Symbol;Acc:MGI:1858171]	-2.22571	0.335135	12.3005	0.000452849	0.00687774	0.272568	0.0742589	0.483383	1.27323	0.0254026	1.30036	2.37067	1.89373	1.56682	2.82076
ENSMUSG00000003382	Etv3	protein_coding	3	87525407	87540156	1	ets variant gene 3 [Source:MGI Symbol;Acc:MGI:1350926]	-0.567247	6.67908	12.2838	0.000456899	0.00693091	70.5042	89.5314	97.4906	86.8647	71.0511	163.576	126.115	103.44	93.3235	119.717
ENSMUSG00000092232	Gm20521	protein_coding	14	54883441	54898137	1	predicted gene 20521 [Source:MGI Symbol;Acc:MGI:5141986]	-4.81478	-0.782424	12.2759	0.000458834	0.00695191	0	0	0	0.153446	0	1.88823	1.95146	1.00546	0	0
ENSMUSG00000006464	Bbs1	protein_coding	19	4886898	4906627	-1	Bardet-Biedl syndrome 1 (human) [Source:MGI Symbol;Acc:MGI:1277215]	-1.48056	-0.352343	12.2702	0.000460261	0.00696517	0.45428	0.371294	0.457941	0.329282	0.330234	1.19904	1.5961	1.17911	0.750766	0.609894
ENSMUSG00000040596	Pogk	protein_coding	1	166384622	166409863	-1	pogo transposable element with KRAB domain [Source:MGI Symbol;Acc:MGI:1918842]	-0.723648	3.98371	12.2673	0.000460973	0.00696759	10.933	10.52	11.7538	15.608	11.0501	12.2268	17.4397	19.7591	23.0779	25.0565
ENSMUSG00000003161	Sri	protein_coding	5	8046078	8069379	1	sorcin [Source:MGI Symbol;Acc:MGI:98419]	0.480979	8.46193	12.2595	0.000462887	0.00698816	472.814	379.164	345.542	386.665	482.904	287.515	304.714	289.204	283.953	293.613
ENSMUSG00000032456	Nmnat3	protein_coding	9	98287435	98420527	1	nicotinamide nucleotide adenylyltransferase 3 [Source:MGI Symbol;Acc:MGI:1921330]	-1.34834	1.29775	12.2522	0.000464699	0.00700712	1.8474	0.816847	1.60279	1.36103	1.21933	3.81665	4.76482	5.32388	1.6321	1.62638
ENSMUSG00000026638	Irf6	protein_coding	1	193153112	193172042	1	interferon regulatory factor 6 [Source:MGI Symbol;Acc:MGI:1859211]	0.584488	4.2144	12.2477	0.000465828	0.00700741	19.2312	27.3273	21.1671	21.0741	23.0211	17.6647	14.1067	12.7516	15.1132	13.7175
ENSMUSG00000078452	Raet1d	protein_coding	10	22361894	22374139	1	retinoic acid early transcript delta [Source:MGI Symbol;Acc:MGI:1861032]	-1.41671	-0.380686	12.2498	0.000465304	0.00700741	0.575118	0.382681	0.419016	0.402383	0.1956	1.07896	1.03394	1.0637	1.00668	1.01674
ENSMUSG00000075010	AW112010	protein_coding	19	11047613	11050566	-1	expressed sequence AW112010 [Source:MGI Symbol;Acc:MGI:2147706]	0.977269	2.22031	12.236	0.000468759	0.0070431	7.81361	6.53478	5.52074	3.09525	7.82401	2.83716	3.6851	3.32296	3.13363	2.41416
ENSMUSG00000050335	Lgals3	protein_coding	14	47367751	47386160	1	lectin, galactose binding, soluble 3 [Source:MGI Symbol;Acc:MGI:96778]	0.581129	8.46849	12.2292	0.000470482	0.00706058	562.065	399.067	411.969	295.52	466.138	316.934	264.835	293.492	235.806	295.697
ENSMUSG00000037408	Cnnm4	protein_coding	1	36471620	36508764	1	cyclin M4 [Source:MGI Symbol;Acc:MGI:2151060]	-0.63652	4.78325	12.2213	0.00047248	0.00708214	13.7495	24.7638	23.8893	25.245	20.7031	30.0941	28.9644	31.3001	38.6155	36.9748
ENSMUSG00000044024	Rell2	protein_coding	18	37955079	37959179	1	RELT-like 2 [Source:MGI Symbol;Acc:MGI:1918044]	1.15672	1.30314	12.2182	0.000473255	0.00708536	2.01034	2.77406	4.45373	3.61991	3.912	1.11088	1.08253	1.09443	2.14556	1.99359
ENSMUSG00000042688	Mapk6	protein_coding	9	75369062	75410005	-1	mitogen-activated protein kinase 6 [Source:MGI Symbol;Acc:MGI:1354946]	-0.507774	6.28687	12.2099	0.000475353	0.00710833	65.4163	61.5358	66.0708	71.1689	60.0518	109.94	99.2631	98.188	73.1181	73.4159
ENSMUSG00000002731	Prkra	protein_coding	2	76629898	76648015	-1	protein kinase, interferon inducible double stranded RNA dependent activator [Source:MGI Symbol;Acc:MGI:1344375]	0.661467	4.5887	12.2057	0.00047645	0.0071163	28.1956	28.6639	28.7994	25.6401	36.8084	12.497	16.0783	18.7944	25.9177	19.0338
ENSMUSG00000092279	1500011B03Rik	protein_coding	5	114812793	114813945	-1	RIKEN cDNA 1500011B03 gene [Source:MGI Symbol;Acc:MGI:1913486]	-1.48839	2.31698	12.2031	0.000477112	0.00711777	3.48463	2.37034	3.77089	1.24096	2.15109	11.7392	8.76398	9.9385	1.68922	3.80116
ENSMUSG00000013155	Enkd1	protein_coding	8	105703655	105707933	-1	enkurin domain containing 1 [Source:MGI Symbol;Acc:MGI:2142593]	0.837283	3.1271	12.1987	0.000478216	0.00712582	8.57074	9.23285	12.2627	12.3591	13.6412	3.96864	5.39856	6.07422	9.33561	6.20058
ENSMUSG00000042608	Stk40	protein_coding	4	126103957	126141029	1	serine/threonine kinase 40 [Source:MGI Symbol;Acc:MGI:1921428]	-0.677022	6.37306	12.1935	0.00047957	0.00713756	65.8403	74.7539	61.3387	51.2144	67.6472	160.346	85.931	72.8192	78.4057	107.722
ENSMUSG00000019960	Dusp6	protein_coding	10	99263231	99267488	1	dual specificity phosphatase 6 [Source:MGI Symbol;Acc:MGI:1914853]	-0.477194	7.77545	12.1887	0.000480792	0.00714733	187.436	213.073	183.533	156.541	180.943	288.799	255.117	217.743	238.613	263.677
ENSMUSG00000030339	Ltbr	protein_coding	6	125306571	125313885	-1	lymphotoxin B receptor [Source:MGI Symbol;Acc:MGI:104875]	-0.585736	6.00866	12.1857	0.000481572	0.00714917	50.6673	52.6248	52.4572	48.9753	54.26	105.228	85.9075	79.0721	55.067	57.2029
ENSMUSG00000039431	Mtmr7	protein_coding	8	40551095	40634797	-1	myotubularin related protein 7 [Source:MGI Symbol;Acc:MGI:1891693]	0.767689	3.32757	12.1839	0.000482049	0.00714917	11.781	14.0597	13.9163	15.9812	7.51917	6.90713	8.73158	6.53872	6.39783	8.03027
ENSMUSG00000025203	Scd2	protein_coding	19	44293676	44306864	1	stearoyl-Coenzyme A desaturase 2 [Source:MGI Symbol;Acc:MGI:98240]	0.729232	9.05065	12.1613	0.000487924	0.00721376	466.142	518.746	638.031	853.137	858.307	503.074	404.605	410.908	428.086	229.673
ENSMUSG00000030256	Bhlhe41	protein_coding	6	145858243	145865558	-1	basic helix-loop-helix family, member e41 [Source:MGI Symbol;Acc:MGI:1930704]	-1.13053	2.69229	12.164	0.000487206	0.00721376	6.66277	4.35652	3.68897	3.18306	2.33704	7.37999	5.4455	5.32388	12.5019	13.1127
ENSMUSG00000044156	Hepacam2	protein_coding	6	3457096	3494498	-1	HEPACAM family member 2 [Source:MGI Symbol;Acc:MGI:2141520]	0.633277	5.9162	12.1605	0.000488119	0.00721376	60.1466	66.3874	79.6818	70.0054	93.38	35.4476	59.4076	58.0981	48.506	32.9343
ENSMUSG00000073010	Gm5127	protein_coding	X	106583186	106710557	1	predicted gene 5127 [Source:MGI Symbol;Acc:MGI:3648285]	-0.830663	2.56378	12.1391	0.000493753	0.00728849	3.02853	5.94071	4.04515	4.82948	3.37855	7.27866	7.06507	7.00322	8.81334	7.09001
ENSMUSG00000044786	Zfp36	protein_coding	7	28376784	28379255	-1	zinc finger protein 36 [Source:MGI Symbol;Acc:MGI:99180]	-0.73156	7.64556	12.1298	0.000496234	0.00731655	109.693	171.464	197.475	134.916	144.261	409.699	208.455	207.381	182.469	230.514
ENSMUSG00000037722	Gnpnat1	protein_coding	14	45376334	45388802	-1	glucosamine-phosphate N-acetyltransferase 1 [Source:MGI Symbol;Acc:MGI:1858963]	0.578542	4.73313	12.1247	0.000497595	0.00732746	32.9238	31.307	30.2267	32.2903	33.2441	17.4695	18.461	18.1426	24.8866	26.678
ENSMUSG00000056367	Actr3b	protein_coding	5	25759997	25850342	1	ARP3 actin-related protein 3B [Source:MGI Symbol;Acc:MGI:2661120]	1.7265	-0.157557	12.1226	0.000498135	0.00732746	1.57484	1.43567	1.52647	0.285378	1.75278	0.439084	0.445968	0.607422	0.195852	0.254122
ENSMUSG00000038208	Pgap3	protein_coding	11	98388677	98400490	-1	post-GPI attachment to proteins 3 [Source:MGI Symbol;Acc:MGI:2444461]	-0.808849	2.74897	12.1105	0.000501399	0.00736688	4.36109	5.14861	5.46986	4.65386	4.77569	9.40653	9.9756	10.3619	5.35329	6.98836
ENSMUSG00000010609	Psen2	protein_coding	1	180227004	180263438	-1	presenilin 2 [Source:MGI Symbol;Acc:MGI:109284]	-0.48028	6.78019	12.0937	0.000505933	0.00741624	69.3837	89.9522	100.569	104.536	97.6222	142.787	119.731	127.237	119.535	125.104
ENSMUSG00000035671	Zswim4	protein_coding	8	84210942	84237042	-1	zinc finger, SWIM domain containing 4 [Source:MGI Symbol;Acc:MGI:2443726]	-0.794447	4.67414	12.0938	0.000505907	0.00741624	17.3838	21.8321	19.3099	17.8471	17.4008	50.2244	35.2784	34.5516	19.9443	19.9994
ENSMUSG00000019986	Ahi1	protein_coding	10	20952547	21080428	1	Abelson helper integration site 1 [Source:MGI Symbol;Acc:MGI:87971]	0.868931	1.94159	12.0847	0.000508377	0.00744342	4.27023	4.85158	4.45221	4.85143	6.22364	2.41496	2.25331	2.14384	3.10099	3.37983
ENSMUSG00000022180	Slc7a8	protein_coding	14	54722216	54781886	-1	solute carrier family 7 (cationic amino acid transporter, y+ system), member 8 [Source:MGI Symbol;Acc:MGI:1355323]	0.922592	3.25615	12.0798	0.000509713	0.00745434	12.3261	9.50513	13.7128	15.4104	11.6344	4.35706	9.48269	7.03895	3.36213	8.28439
ENSMUSG00000028521	Slc35d1	protein_coding	4	103170649	103215164	-1	solute carrier family 35 (UDP-glucuronic acid/UDP-N-acetylgalactosamine dual transporter), member D1 [Source:MGI Symbol;Acc:MGI:2140361]	-0.733432	3.53363	12.0732	0.000511508	0.00747192	6.48106	9.40612	9.18427	8.91258	9.62759	14.4729	18.2143	17.4366	10.0537	11.1814
ENSMUSG00000037138	Aff3	protein_coding	1	38177326	38664955	-1	AF4/FMR2 family, member 3 [Source:MGI Symbol;Acc:MGI:106927]	2.54094	-0.187785	12.0635	0.000514188	0.00750239	4.3308	1.18814	0.534265	0.329282	0.838286	0.455972	0.422496	0.178654	0	0.127061
ENSMUSG00000031146	Plp2	protein_coding	X	7667941	7671390	-1	proteolipid protein 2 [Source:MGI Symbol;Acc:MGI:1298382]	-0.518955	9.23104	12.0338	0.000522434	0.00761391	509.427	519.242	515.211	435.325	506.323	827.682	739.619	793.613	527.133	619.339
ENSMUSG00000038888	Ctu1	protein_coding	7	43672016	43678298	1	cytosolic thiouridylase subunit 1 homolog (S. pombe) [Source:MGI Symbol;Acc:MGI:2385277]	-0.645382	3.69756	12.0226	0.000525606	0.0076513	9.41873	10.8665	10.2528	9.57114	10.6437	21.3631	15.3272	15.2213	12.9589	13.1889
ENSMUSG00000042607	Asb4	protein_coding	6	5383386	5433022	1	ankyrin repeat and SOCS box-containing 4 [Source:MGI Symbol;Acc:MGI:1929751]	-2.49489	1.09675	12.0126	0.00052842	0.00767455	1.48398	0.693083	0.788677	0.175617	0	4.42461	6.73646	4.25196	0.685482	1.39767
ENSMUSG00000074922	Fam122a	protein_coding	19	24476502	24477356	-1	family with sequence similarity 122, member A [Source:MGI Symbol;Acc:MGI:1915284]	-0.617197	3.66947	12.0136	0.000528146	0.00767455	11.9021	9.03483	9.20971	11.459	8.7131	13.8143	15.3976	14.3995	17.3003	15.1965
ENSMUSG00000026672	Optn	protein_coding	2	5020642	5064051	-1	optineurin [Source:MGI Symbol;Acc:MGI:1918898]	1.10001	0.943677	12.0062	0.000530247	0.00769223	2.66511	2.104	2.77309	2.65621	2.64187	0.878168	1.54915	0.857537	0.913976	1.67721
ENSMUSG00000070476	9030418K01Rik	protein_coding	2	178414524	178424428	1	RIKEN cDNA 9030418K01 gene [Source:MGI Symbol;Acc:MGI:1918782]	0.826678	2.4828	11.9906	0.0005347	0.00774794	7.93475	7.97045	6.99633	4.96119	7.7986	5.08324	4.13107	4.00184	3.13363	3.37983
ENSMUSG00000025270	Alas2	protein_coding	X	150547375	150570638	1	aminolevulinic acid synthase 2, erythroid [Source:MGI Symbol;Acc:MGI:87990]	-1.82588	0.852171	11.9847	0.000536388	0.00776348	1.94795	0.490604	0.962695	0.245645	0.262917	2.06386	3.80106	3.85463	1.01484	2.92698
ENSMUSG00000032265	Fam46a	protein_coding	9	85320439	85327124	-1	family with sequence similarity 46, member A [Source:MGI Symbol;Acc:MGI:2670964]	-0.890364	6.73737	11.9682	0.000541171	0.00782373	61.5398	89.7047	98.6355	68.8859	57.3337	173.1	195.311	168.327	64.5659	84.8006
ENSMUSG00000030427	Lilra6	protein_coding	7	3908280	3915503	-1	leukocyte immunoglobulin-like receptor, subfamily A (with TM domain), member 6 [Source:MGI Symbol;Acc:MGI:1195969]	1.46283	0.686504	11.9537	0.000545388	0.00787567	1.64752	3.18546	3.37401	1.46794	1.82467	0.257708	1.01399	0.709612	0.928012	1.21775
ENSMUSG00000005465	Il27ra	protein_coding	8	84030287	84042575	-1	interleukin 27 receptor, alpha [Source:MGI Symbol;Acc:MGI:1355318]	1.7285	0.356739	11.9502	0.000546427	0.00788166	4.72451	1.88122	0.992206	1.0098	0.990702	0.354645	0.422496	0.607422	0.881334	0.609894
ENSMUSG00000020326	Ccng1	protein_coding	11	40748552	40755311	-1	cyclin G1 [Source:MGI Symbol;Acc:MGI:102890]	0.539809	7.49168	11.9419	0.00054886	0.00790772	220.326	239.856	185.517	177.307	250.063	130.985	130.528	117.304	169.216	179.36
ENSMUSG00000024145	Pigf	protein_coding	17	86997256	87025406	-1	phosphatidylinositol glycan anchor biosynthesis, class F [Source:MGI Symbol;Acc:MGI:99462]	0.632059	3.91231	11.9336	0.000551311	0.00793397	16.9068	16.8429	16.8126	19.1423	22.1219	9.80153	10.1627	10.1197	13.804	14.5104
ENSMUSG00000050565	Tor1aip2	protein_coding	1	156035403	156068861	1	torsin A interacting protein 2 [Source:MGI Symbol;Acc:MGI:3582695]	-0.967594	5.64638	11.9191	0.000555617	0.00798683	21.8869	38.1648	41.777	36.8002	31.8818	90.6838	96.4936	75.707	32.408	32.4979
ENSMUSG00000011382	Dhdh	protein_coding	7	45472956	45488805	-1	dihydrodiol dehydrogenase (dimeric) [Source:MGI Symbol;Acc:MGI:1919005]	1.04019	3.50255	11.8328	0.000581949	0.00835583	17.3535	13.3666	13.6365	16.3763	15.648	2.90471	5.30467	5.35961	12.9915	10.1395
ENSMUSG00000005950	P2rx5	protein_coding	11	73160421	73172685	1	purinergic receptor P2X, ligand-gated ion channel, 5 [Source:MGI Symbol;Acc:MGI:2137026]	-1.146	3.93428	11.8218	0.000585406	0.00839591	6.45077	11.0646	12.6188	7.77107	9.83081	33.4886	26.6407	25.5832	6.85482	11.2576
ENSMUSG00000019188	H13	protein_coding	2	152669461	152708670	1	histocompatibility 13 [Source:MGI Symbol;Acc:MGI:95886]	-0.52351	7.18672	11.8151	0.000587523	0.00841671	111.847	150.242	124.116	108.826	106.238	211.611	177.443	174.687	136.846	150.631
ENSMUSG00000032046	Abhd12	protein_coding	2	150832493	150904741	-1	abhydrolase domain containing 12 [Source:MGI Symbol;Acc:MGI:1923442]	-0.575409	6.63628	11.8074	0.00058997	0.00844219	76.1979	87.4769	85.0245	73.8471	79.3578	128.044	148.249	141.208	84.958	87.0115
ENSMUSG00000043067	Dpy19l1	protein_coding	9	24411776	24503140	-1	dpy-19-like 1 (C. elegans) [Source:MGI Symbol;Acc:MGI:1915685]	0.546912	7.50271	11.8049	0.000590763	0.00844396	141.554	246.539	214.088	238.84	243.586	126.608	140.268	134.812	162.165	166.831
ENSMUSG00000050953	Gja1	protein_coding	10	56377300	56390419	1	gap junction protein, alpha 1 [Source:MGI Symbol;Acc:MGI:95713]	-2.00777	-0.555975	11.7992	0.000592573	0.00846025	0.393709	0.123765	0.508824	0.197569	0.0254026	1.08082	0.751104	0.50023	0.750766	1.88051
ENSMUSG00000043953	Ccrl2	protein_coding	9	111054835	111057270	-1	chemokine (C-C motif) receptor-like 2 [Source:MGI Symbol;Acc:MGI:1920904]	-0.895702	3.48546	11.7962	0.000593511	0.00846407	6.35992	8.29224	10.1765	7.94668	6.42686	24.8589	14.4118	13.2204	8.42163	10.8002
ENSMUSG00000021273	Fdft1	protein_coding	14	63145153	63177793	-1	farnesyl diphosphate farnesyl transferase 1 [Source:MGI Symbol;Acc:MGI:102706]	0.70296	4.3918	11.7546	0.000606941	0.0086418	30.3135	17.9095	20.891	28.6956	32.7638	12.9584	13.1617	14.6424	22.225	16.0857
ENSMUSG00000033416	1110038D17Rik	protein_coding	10	75351111	75517972	-1	RIKEN cDNA 1110038D17 gene [Source:MGI Symbol;Acc:MGI:1916028]	-0.646412	4.38028	11.7533	0.000607343	0.0086418	18.05	18.0642	16.7912	14.3787	14.2001	30.9047	29.1757	28.3702	19.2904	17.814
ENSMUSG00000033949	Trim36	protein_coding	18	46165302	46212607	-1	tripartite motif-containing 36 [Source:MGI Symbol;Acc:MGI:106264]	-0.51406	4.78243	11.747	0.000609401	0.00866132	20.0186	24.951	23.2787	23.9059	21.7192	31.4452	33.9875	35.159	30.4223	29.1732
ENSMUSG00000072594	Gm16439	pseudogene	14	44596665	44597228	1	predicted pseudogene 16439 [Source:MGI Symbol;Acc:MGI:3647611]	0.750615	2.84297	11.7403	0.000611614	0.00868299	9.10589	7.4343	11.8925	8.01451	8.52613	5.21108	6.732	4.83329	4.92927	4.57979
ENSMUSG00000032109	Nlrx1	protein_coding	9	44252713	44268599	-1	NLR family member X1 [Source:MGI Symbol;Acc:MGI:2429611]	-0.636659	5.17424	11.7344	0.000613549	0.00870067	19.2615	36.5601	32.1068	30.1184	24.0563	53.5851	45.4183	41.662	33.6539	43.1754
ENSMUSG00000024338	Psmb8	protein_coding	17	34197721	34201454	1	proteasome (prosome, macropain) subunit, beta type 8 (large multifunctional peptidase 7) [Source:MGI Symbol;Acc:MGI:1346527]	0.546669	8.98096	11.7287	0.000615444	0.00871776	781.36	500.477	528.214	530.17	676.469	365.284	370.693	387.212	500.985	411.598
ENSMUSG00000079227	Ccr5	protein_coding	9	124121543	124147699	1	chemokine (C-C motif) receptor 5 [Source:MGI Symbol;Acc:MGI:107182]	1.37897	0.455394	11.7211	0.000617952	0.00874346	1.94129	1.72404	3.29209	1.30242	1.33516	0.63093	0.624355	0.374815	0.858158	1.13034
ENSMUSG00000009394	Syn2	protein_coding	6	115134902	115282626	1	synapsin II [Source:MGI Symbol;Acc:MGI:103020]	-1.01279	0.876278	11.7177	0.00061909	0.00874976	1.18113	1.01487	1.42471	1.03175	1.32094	1.99276	2.41762	2.53688	2.51343	2.43957
ENSMUSG00000071714	Csf2rb2	protein_coding	15	78282517	78305603	-1	colony stimulating factor 2 receptor, beta 2, low-affinity (granulocyte-macrophage) [Source:MGI Symbol;Acc:MGI:1339760]	-1.03792	1.78717	11.7066	0.000622797	0.0087923	2.01973	2.02776	4.04082	1.50658	1.62577	4.59721	5.50841	4.74075	4.07144	3.76863
ENSMUSG00000026107	Nabp1	protein_coding	1	51469498	51478399	-1	nucleic acid binding protein 1 [Source:MGI Symbol;Acc:MGI:1923258]	1.0234	5.45191	11.7027	0.000624093	0.00879783	47.1239	71.437	55.5636	57.7342	63.2271	15.807	18.8715	13.8278	41.0636	53.6452
ENSMUSG00000068221	Pdxp	protein_coding	15	78913919	78919517	1	pyridoxal (pyridoxine, vitamin B6) phosphatase [Source:MGI Symbol;Acc:MGI:1919282]	1.02581	3.62089	11.7012	0.000624583	0.00879783	14.0963	15.6966	13.8115	16.9653	22.1907	5.01974	4.66389	4.50886	12.8074	13.084
ENSMUSG00000010122	Slc47a1	protein_coding	11	61343401	61378345	-1	solute carrier family 47, member 1 [Source:MGI Symbol;Acc:MGI:1914723]	-1.84227	0.333858	11.692	0.000627709	0.00883201	0.242283	0.148518	1.45015	0.30733	0.508052	2.6345	1.26749	1.67934	2.80721	1.01649
ENSMUSG00000032306	Mpi	protein_coding	9	57544256	57552763	-1	mannose phosphate isomerase [Source:MGI Symbol;Acc:MGI:97075]	0.745378	3.29943	11.6818	0.000631139	0.00887039	12.3867	12.7973	10.0238	13.0835	13.438	5.52232	5.72717	5.9313	9.27033	9.88536
ENSMUSG00000074657	Kif5a	protein_coding	10	127225696	127263363	-1	kinesin family member 5A [Source:MGI Symbol;Acc:MGI:109564]	0.545229	4.45851	11.6665	0.000636352	0.00893371	23.562	24.8025	32.2085	23.4888	26.9519	15.0133	19.5756	19.1517	17.5614	17.1533
ENSMUSG00000059714	Flot1	protein_coding	17	35823230	35832791	1	flotillin 1 [Source:MGI Symbol;Acc:MGI:1100500]	0.512701	5.24342	11.6384	0.00064605	0.00905978	47.6691	44.8028	41.4691	37.6699	52.304	36.6635	28.2368	29.9423	31.0425	28.5888
ENSMUSG00000019055	Plod1	protein_coding	4	147909753	147936767	-1	procollagen-lysine, 2-oxoglutarate 5-dioxygenase 1 [Source:MGI Symbol;Acc:MGI:99907]	-0.592316	5.40562	11.6334	0.000647782	0.00907398	24.8037	35.57	36.7371	37.9992	34.9515	60.1376	61.2619	47.8434	35.6777	47.343
ENSMUSG00000030148	Clec4a2	protein_coding	6	123106428	123143999	1	C-type lectin domain family 4, member a2 [Source:MGI Symbol;Acc:MGI:1349412]	-0.692513	4.17197	11.6302	0.000648882	0.00907931	14.4067	11.0732	15.8374	16.8125	11.0003	14.9462	24.5517	27.1389	25.0779	18.4727
ENSMUSG00000029922	Mkrn1	protein_coding	6	39397804	39420462	-1	makorin, ring finger protein, 1 [Source:MGI Symbol;Acc:MGI:1859353]	-1.29895	8.82619	11.6214	0.000651962	0.00911185	267.176	355.452	268.293	198.533	229.739	1099.1	872.792	838.75	160.305	223.356
ENSMUSG00000030527	Crtc3	protein_coding	7	80586627	80688877	-1	CREB regulated transcription coactivator 3 [Source:MGI Symbol;Acc:MGI:1917711]	-0.666282	4.7972	11.6195	0.000652651	0.00911185	21.0483	24.3817	21.8794	19.0106	21.6684	47.3366	36.2173	35.9808	21.7722	27.3181
ENSMUSG00000021792	5730469M10Rik	protein_coding	14	40993740	41013788	-1	RIKEN cDNA 5730469M10 gene [Source:MGI Symbol;Acc:MGI:1917814]	0.548661	5.43152	11.596	0.00066094	0.00921738	54.3621	42.4018	54.8003	40.6993	65.5641	38.3354	37.4144	35.7664	32.185	29.7323
ENSMUSG00000041488	Stx3	protein_coding	19	11775119	11819403	-1	syntaxin 3 [Source:MGI Symbol;Acc:MGI:103077]	0.452217	5.60739	11.5881	0.000663763	0.00924652	57.0878	59.6546	51.7728	52.7291	61.9824	40.9023	41.4281	40.4829	37.5057	43.5566
ENSMUSG00000019699	Akt3	protein_coding	1	177020073	177258203	-1	thymoma viral proto-oncogene 3 [Source:MGI Symbol;Acc:MGI:1345147]	0.473584	5.9823	11.5859	0.000664538	0.00924712	73.1693	70.0509	78.2062	81.9913	66.0468	39.5175	54.5959	55.0968	58.3312	54.7634
ENSMUSG00000004730	Emr1	protein_coding	17	57358686	57483529	1	EGF-like module containing, mucin-like, hormone receptor-like sequence 1 [Source:MGI Symbol;Acc:MGI:106912]	-1.48648	3.50941	11.5724	0.000669391	0.00926544	10.1456	3.14362	10.2274	5.44414	0.990702	8.25815	25.561	16.7934	14.6889	17.6615
ENSMUSG00000038910	Plcl2	protein_coding	17	50509547	50688493	1	phospholipase C-like 2 [Source:MGI Symbol;Acc:MGI:1352756]	-0.467476	5.34418	11.5735	0.000668992	0.00926544	33.435	33.6888	36.4572	36.8577	30.915	48.5019	47.6247	47.5576	48.0817	41.6252
ENSMUSG00000039652	Cpeb3	protein_coding	19	37021291	37208601	-1	cytoplasmic polyadenylation element binding protein 3 [Source:MGI Symbol;Acc:MGI:2443075]	-1.32096	1.65195	11.5739	0.000668823	0.00926544	1.36284	2.25252	2.0353	2.21717	0.990702	5.89386	6.50174	5.39534	1.46889	2.54122
ENSMUSG00000040820	Hlcs	protein_coding	16	94129195	94313563	-1	holocarboxylase synthetase (biotin- [propriony-Coenzyme A-carboxylase (ATP-hydrolysing)] ligase) [Source:MGI Symbol;Acc:MGI:894646]	-0.502208	6.01677	11.5704	0.000670109	0.00926544	51.5456	56.1397	56.9883	56.0658	48.7222	81.8047	90.7662	83.5384	61.2364	58.4227
ENSMUSG00000074355	Gm10676	protein_coding	7	18989554	18992774	-1	predicted gene 10676 [Source:MGI Symbol;Acc:MGI:3704283]	-1.3559	0.140646	11.5756	0.000668212	0.00926544	0.448223	0.844818	0.372713	0.818596	0.470456	2.03904	1.35269	1.83906	1.24921	1.01166
ENSMUSG00000096981	AC163623.1	lincRNA	9	22071032	22086122	1		-1.46364	1.41739	11.57	0.00067026	0.00926544	1.49852	1.1827	1.79208	1.46509	1.06208	4.60075	6.80829	5.05768	1.17054	1.36438
ENSMUSG00000031327	Chic1	protein_coding	X	103356476	103396092	1	cysteine-rich hydrophobic domain 1 [Source:MGI Symbol;Acc:MGI:1344694]	-0.841464	3.0379	11.5659	0.000671721	0.00927548	3.96738	6.83181	7.14897	6.54174	4.92811	11.4668	14.3883	11.3266	7.18124	7.52202
ENSMUSG00000000275	Trim25	protein_coding	11	88999376	89020293	1	tripartite motif-containing 25 [Source:MGI Symbol;Acc:MGI:102749]	-0.705322	6.52463	11.5594	0.000674081	0.00929422	66.0826	78.3678	69.3527	79.7083	58.4768	142.635	156.558	122.235	64.5332	79.0575
ENSMUSG00000016128	Stard13	protein_coding	5	151037628	151233836	-1	StAR-related lipid transfer (START) domain containing 13 [Source:MGI Symbol;Acc:MGI:2385331]	0.998028	2.28417	11.5561	0.000675287	0.00929422	5.3605	5.56941	6.84368	6.08075	8.48447	2.16164	2.20637	2.2153	4.17818	5.20951
ENSMUSG00000029601	Iqcd	protein_coding	5	120589016	120607114	1	IQ motif containing D [Source:MGI Symbol;Acc:MGI:1922982]	1.40462	-0.441848	11.558	0.000674573	0.00929422	0.904622	0.81561	1.45269	0.793571	1.04354	0.274258	0.392452	0.320147	0.488651	0.391857
ENSMUSG00000022508	Bcl6	protein_coding	16	23965052	23988852	-1	B cell leukemia/lymphoma 6 [Source:MGI Symbol;Acc:MGI:107187]	0.625737	5.77307	11.5468	0.00067865	0.00933033	52.757	60.9913	72.9144	66.8224	80.4755	34.1979	32.7904	34.5516	59.8654	51.7647
ENSMUSG00000026358	Rgs1	protein_coding	1	144243972	144249242	-1	regulator of G-protein signaling 1 [Source:MGI Symbol;Acc:MGI:1354694]	-1.34362	5.31247	11.5327	0.000683833	0.00939136	16.0512	22.6985	51.6965	14.4226	7.92562	112.997	41.6863	53.0601	34.0782	40.1259
ENSMUSG00000038181	Chpf2	protein_coding	5	24586741	24594395	1	chondroitin polymerizing factor 2 [Source:MGI Symbol;Acc:MGI:1917522]	-0.629602	6.29492	11.5214	0.00068801	0.00943014	42.9758	77.7819	72.0344	55.8235	61.6618	123.657	106.612	98.9123	69.2438	73.8073
ENSMUSG00000043008	Klhl6	protein_coding	16	19946499	19983037	-1	kelch-like 6 (Drosophila) [Source:MGI Symbol;Acc:MGI:2686922]	-0.945673	7.44066	11.521	0.000688151	0.00943014	135.436	124.631	131.302	112.988	92.4655	300.789	309.971	312.001	107.882	101.192
ENSMUSG00000049047	Armcx3	protein_coding	X	134756595	134761455	1	armadillo repeat containing, X-linked 3 [Source:MGI Symbol;Acc:MGI:1918953]	1.60662	-0.0613169	11.5188	0.000688977	0.00943121	1.66569	1.13864	1.42471	0.943943	1.72738	0.168878	0.422496	0.142923	0.685482	0.813191
ENSMUSG00000050930	4933403G14Rik	protein_coding	8	125669818	125673365	1	RIKEN cDNA 4933403G14 gene [Source:MGI Symbol;Acc:MGI:1921643]	-0.741726	2.36098	11.5131	0.000691087	0.00944985	3.3011	3.83671	3.30735	4.32458	4.39465	6.01207	6.43133	6.32434	6.5284	6.30223
ENSMUSG00000044768	D1Ertd622e	protein_coding	1	97643903	97662074	-1	DNA segment, Chr 1, ERATO Doi 622, expressed [Source:MGI Symbol;Acc:MGI:1277184]	-0.446712	6.90665	11.5043	0.000694337	0.00948402	108.762	104.719	103.11	99.6196	94.468	159.048	136.951	140.348	112.749	136.62
ENSMUSG00000016496	Cd274	protein_coding	19	29367455	29388095	1	CD274 antigen [Source:MGI Symbol;Acc:MGI:1926446]	-1.00973	3.28034	11.5014	0.000695424	0.00948859	6.29935	6.63379	8.85353	6.65151	3.78499	20.772	15.468	12.6487	6.16934	8.79263
ENSMUSG00000048911	Rnf24	protein_coding	2	131298064	131352892	-1	ring finger protein 24 [Source:MGI Symbol;Acc:MGI:1261771]	-0.864551	3.15772	11.4842	0.000701901	0.00956662	4.02189	7.27068	6.99378	7.20272	6.16521	16.5302	13.306	11.6757	7.47273	7.68034
ENSMUSG00000015452	Ager	protein_coding	17	34597862	34600934	1	advanced glycosylation end product-specific receptor [Source:MGI Symbol;Acc:MGI:893592]	-1.48409	1.40553	11.472	0.000706513	0.00960873	0.605706	1.75746	2.41691	1.25127	0.812884	6.04585	5.37509	4.10903	1.76267	1.55015
ENSMUSG00000020653	Klf11	protein_coding	12	24651371	24662774	1	Kruppel-like factor 11 [Source:MGI Symbol;Acc:MGI:2653368]	-0.772839	3.38728	11.4724	0.000706368	0.00960873	7.23819	8.34174	8.26839	8.23206	6.60468	14.5067	15.4915	16.5791	6.9201	11.588
ENSMUSG00000047592	Nxpe5	protein_coding	5	138225898	138253363	1	neurexophilin and PC-esterase domain family, member 5 [Source:MGI Symbol;Acc:MGI:3584036]	-1.24487	1.22804	11.4564	0.000712475	0.00967938	2.02912	1.11388	2.08618	0.790278	0.838286	2.68517	5.1629	3.21576	2.15437	2.76993
ENSMUSG00000029084	Cd38	protein_coding	5	43868809	43912375	1	CD38 antigen [Source:MGI Symbol;Acc:MGI:107474]	-0.770658	6.79897	11.4509	0.000714604	0.00969787	67.1728	96.0167	89.1968	103.241	58.2736	177.846	188.48	156.429	79.7118	92.6276
ENSMUSG00000028680	Plk3	protein_coding	4	117128655	117133963	-1	polo-like kinase 3 [Source:MGI Symbol;Acc:MGI:109604]	-0.956714	5.87179	11.4339	0.000721143	0.0097761	33.859	44.7781	55.1308	34.1137	32.3121	135.035	80.8376	85.1459	30.6182	50.7482
ENSMUSG00000003865	Gys1	protein_coding	7	45434844	45456619	1	glycogen synthase 1, muscle [Source:MGI Symbol;Acc:MGI:101805]	0.476055	5.47293	11.4242	0.000724926	0.00981684	49.0568	53.7897	55.4048	49.6951	51.8038	30.7073	37.086	34.4616	40.0299	41.7564
ENSMUSG00000035735	Dagla	protein_coding	19	10245265	10304877	-1	diacylglycerol lipase, alpha [Source:MGI Symbol;Acc:MGI:2677061]	-1.51737	-0.17151	11.4202	0.000726505	0.00982768	0.45428	0.66833	0.356177	0.175617	0.508052	1.73945	1.12666	0.928999	0.620198	1.6518
ENSMUSG00000030083	Abtb1	protein_coding	6	88835915	88841935	-1	ankyrin repeat and BTB (POZ) domain containing 1 [Source:MGI Symbol;Acc:MGI:1933148]	-0.681256	4.10476	11.4116	0.000729873	0.00986267	14.8095	12.8468	16.1806	10.7346	11.736	27.3245	22.8617	23.1892	15.9619	15.2982
ENSMUSG00000053641	Dennd4a	protein_coding	9	64811340	64919667	1	DENN/MADD domain containing 4A [Source:MGI Symbol;Acc:MGI:2142979]	-0.780562	5.88803	11.4064	0.000731918	0.00987972	34.3133	44.9514	51.3149	46.6264	42.0159	112.456	95.8127	75.4633	41.7818	44.8526
ENSMUSG00000032413	Rasa2	protein_coding	9	96539300	96631617	-1	RAS p21 protein activator 2 [Source:MGI Symbol;Acc:MGI:2149960]	-0.739425	6.59717	11.398	0.000735227	0.0099032	59.6318	94.68	76.4762	73.2763	60.7631	169.571	147.146	131.453	66.0674	85.258
ENSMUSG00000050908	Fam18a	protein_coding	16	10420557	10447362	-1	family with sequence similarity 18, member A [Source:MGI Symbol;Acc:MGI:3665441]	0.636115	5.99996	11.3983	0.00073513	0.0099032	60.6257	78.5488	81.1073	74.5401	97.2087	37.0192	40.9385	38.8764	74.0617	57.5084
ENSMUSG00000078816	Prkcg	protein_coding	7	3303532	3331094	1	protein kinase C, gamma [Source:MGI Symbol;Acc:MGI:97597]	-1.36059	3.49214	11.3776	0.000743363	0.0100021	2.24111	6.6833	11.2704	7.0686	4.31844	24.4198	23.8945	18.044	6.03877	7.31872
ENSMUSG00000024776	Stambpl1	protein_coding	19	34192229	34240333	1	STAM binding protein like 1 [Source:MGI Symbol;Acc:MGI:1923880]	-0.632205	3.81525	11.3564	0.000751883	0.010106	13.1741	11.6091	9.36236	13.0176	8.15424	15.959	16.2192	15.0069	17.9205	19.4658
ENSMUSG00000009647	Ccdc109a	protein_coding	10	59446984	59616692	-1	coiled-coil domain containing 109A [Source:MGI Symbol;Acc:MGI:3026965]	-0.582168	4.13198	11.3489	0.000754927	0.0101361	17.4746	13.3666	13.9672	14.7079	10.8977	20.0965	19.4348	19.2231	23.0126	22.1849
ENSMUSG00000041417	Pik3r1	protein_coding	13	101680761	101768217	-1	phosphatidylinositol 3-kinase, regulatory subunit, polypeptide 1 (p85 alpha) [Source:MGI Symbol;Acc:MGI:97583]	-0.70505	6.71257	11.3291	0.00076303	0.010234	63.9929	104.259	78.715	77.4033	76.8937	154.557	168.834	156.643	75.7947	87.7738
ENSMUSG00000007783	Cpt1c	protein_coding	7	44959373	44974851	-1	carnitine palmitoyltransferase 1c [Source:MGI Symbol;Acc:MGI:2446526]	1.11984	0.918041	11.3264	0.000764134	0.0102379	1.18113	2.87134	3.05294	2.59036	2.9467	0.878168	1.07971	1.32204	1.17511	1.29602
ENSMUSG00000024670	Cd6	protein_coding	19	10789341	10830058	-1	CD6 antigen [Source:MGI Symbol;Acc:MGI:103566]	1.88909	0.123741	11.3141	0.000769199	0.010284	4.5428	1.43567	0.865	0.439043	1.04151	0.607962	0.516384	0.321576	0.228494	0.508245
ENSMUSG00000024975	Pdcd4	protein_coding	19	53892231	53929861	1	programmed cell death 4 [Source:MGI Symbol;Acc:MGI:107490]	-1.72725	4.4928	11.3149	0.000768878	0.010284	17.4876	12.0426	8.65662	6.99484	7.10384	51.7053	58.1014	49.5346	4.9988	6.31951
ENSMUSG00000026712	Mrc1	protein_coding	2	14229414	14332057	1	mannose receptor, C type 1 [Source:MGI Symbol;Acc:MGI:97142]	-1.78179	4.46561	11.3084	0.000771577	0.0103048	15.5364	6.65854	20.8109	6.08075	0.736676	29.8746	61.2384	39.5182	15.7008	22.871
ENSMUSG00000061410	Zcchc14	protein_coding	8	121598703	121652901	-1	zinc finger, CCHC domain containing 14 [Source:MGI Symbol;Acc:MGI:2159407]	-0.693841	3.89529	11.3064	0.000772391	0.0103048	7.35933	9.33186	12.9241	16.7275	10.6945	18.7629	18.9184	18.437	16.7127	18.0427
ENSMUSG00000095620	2010005H15Rik	protein_coding	16	36253046	36257372	1	RIKEN cDNA 2010005H15 gene [Source:MGI Symbol;Acc:MGI:1924020]	-2.18097	-0.719182	11.2974	0.00077614	0.0103439	0.116296	0.358918	0.232532	0.0219522	0.249708	1.96625	0.597362	1.15732	0.231758	0.434549
ENSMUSG00000073633	Fbxo36	protein_coding	1	84839841	84900487	1	F-box protein 36 [Source:MGI Symbol;Acc:MGI:1289192]	-1.17096	0.45542	11.2933	0.000777856	0.0103558	0.908559	0.8416	0.941324	0.702469	0.685871	2.27986	2.32373	1.71507	1.27304	1.42308
ENSMUSG00000063077	Kif1b	protein_coding	4	149176319	149307693	-1	kinesin family member 1B [Source:MGI Symbol;Acc:MGI:108426]	-0.535177	5.29827	11.2702	0.000787625	0.0104748	28.4076	37.5007	33.5569	32.8843	29.1622	51.8288	50.7465	51.345	34.1435	42.3876
ENSMUSG00000022257	Laptm4b	protein_coding	15	34238026	34284295	1	lysosomal-associated protein transmembrane 4B [Source:MGI Symbol;Acc:MGI:1890494]	0.549406	4.80781	11.2656	0.000789565	0.0104811	26.6208	29.0847	32.3358	37.7358	41.5333	21.3293	20.139	22.5461	24.1224	24.4212
ENSMUSG00000033319	Fem1c	protein_coding	18	46501746	46525971	-1	fem-1 homolog c (C.elegans) [Source:MGI Symbol;Acc:MGI:2444737]	-0.433156	6.83078	11.2632	0.000790585	0.0104811	81.3161	101.116	109.499	102.604	92.9228	133.769	134.424	127.737	117.381	134.812
ENSMUSG00000064267	Hvcn1	protein_coding	5	122206804	122242297	1	hydrogen voltage-gated channel 1 [Source:MGI Symbol;Acc:MGI:1921346]	-0.554064	6.31015	11.2637	0.000790382	0.0104811	79.1903	71.161	61.7002	52.2593	58.7938	121.76	99.8844	95.9012	75.6876	74.1425
ENSMUSG00000026029	Casp8	protein_coding	1	58795374	58847503	1	caspase 8 [Source:MGI Symbol;Acc:MGI:1261423]	-0.451879	6.60856	11.2519	0.000795433	0.0105343	91.6736	91.4374	85.0753	78.9619	67.1391	115.935	111.046	102.226	106.674	122.792
ENSMUSG00000050708	Ftl1	protein_coding	7	45457944	45459884	-1	ferritin light chain 1 [Source:MGI Symbol;Acc:MGI:95589]	-0.513666	10.8402	11.2394	0.000800775	0.0105939	1967.63	1421.98	1540.81	1226.89	1434.81	2398.21	2044.34	2132.71	2195.77	1915.14
ENSMUSG00000030852	Tacc2	protein_coding	7	130577484	130764784	1	transforming, acidic coiled-coil containing protein 2 [Source:MGI Symbol;Acc:MGI:1928899]	1.24713	0.603462	11.236	0.000802253	0.0106023	2.72568	2.35153	2.21338	1.20737	1.9306	0.523523	0.610272	1.00046	1.10983	1.11814
ENSMUSG00000017652	Cd40	protein_coding	2	165055627	165072948	1	CD40 antigen [Source:MGI Symbol;Acc:MGI:88336]	-0.632651	5.29142	11.2262	0.000806502	0.0106334	26.9236	33.0947	36.966	26.0353	31.3976	64.4102	51.4272	46.6643	29.6716	43.4041
ENSMUSG00000024053	Emilin2	protein_coding	17	71252176	71310965	-1	elastin microfibril interfacer 2 [Source:MGI Symbol;Acc:MGI:2389136]	-1.59112	2.74257	11.2251	0.000807005	0.0106334	5.66335	2.5248	5.80059	1.77813	0.838286	10.1665	18.3551	11.148	2.83985	6.8613
ENSMUSG00000025085	Ablim1	protein_coding	19	57032733	57314919	-1	actin-binding LIM protein 1 [Source:MGI Symbol;Acc:MGI:1194500]	2.33467	1.8752	11.2248	0.00080713	0.0106334	21.3209	4.38127	0.839559	0.351235	3.53096	1.6719	0.93888	1.03619	0.946618	1.37226
ENSMUSG00000025959	Klf7	protein_coding	1	64029447	64122282	-1	Kruppel-like factor 7 (ubiquitous) [Source:MGI Symbol;Acc:MGI:1935151]	-0.654749	5.90714	11.2024	0.000816937	0.0107402	44.368	50.077	53.1975	43.9921	42.778	100.277	88.3223	73.6767	40.0018	61.0148
ENSMUSG00000027333	Smox	protein_coding	2	131491496	131525922	1	spermine oxidase [Source:MGI Symbol;Acc:MGI:2445356]	-1.29199	1.377	11.2027	0.000816774	0.0107402	2.81653	1.50993	1.80632	0.834182	0.48265	3.59711	3.87288	4.25196	2.77457	3.48148
ENSMUSG00000018927	Ccl6	protein_coding	11	83587882	83593087	-1	chemokine (C-C motif) ligand 6 [Source:MGI Symbol;Acc:MGI:98263]	-1.14967	5.79774	11.182	0.000825952	0.0108474	45.7005	47.6989	38.8233	23.401	17.7818	90.1811	121.116	100.189	25.2323	42.6417
ENSMUSG00000031709	Tbc1d9	protein_coding	8	83165352	83272934	1	TBC1 domain family, member 9 [Source:MGI Symbol;Acc:MGI:1918560]	0.44785	8.1618	11.1771	0.000828115	0.0108645	275.027	356.582	324.216	342.74	365.324	214.721	236.745	227.854	262.855	258.906
ENSMUSG00000055805	Fmnl1	protein_coding	11	103171107	103198901	1	formin-like 1 [Source:MGI Symbol;Acc:MGI:1888994]	-0.522182	8.72832	11.1368	0.000846308	0.0110916	332.263	442.123	357.756	314.033	305.363	639.041	469.877	464.21	401.862	503.558
ENSMUSG00000026675	Hsd17b7	protein_coding	1	169949535	169969241	-1	hydroxysteroid (17-beta) dehydrogenase 7 [Source:MGI Symbol;Acc:MGI:1330808]	0.623375	4.6177	11.1281	0.000850304	0.0111261	27.9533	22.2777	31.2672	32.116	36.0209	21.8022	22.0167	20.9739	12.306	18.4239
ENSMUSG00000032864	Rag2	protein_coding	2	101624718	101632529	1	recombination activating gene 2 [Source:MGI Symbol;Acc:MGI:97849]	-1.13737	1.74702	11.1272	0.000850701	0.0111261	2.16843	1.98667	2.28436	1.53841	2.4229	5.85282	6.52193	5.59829	2.50495	1.99766
ENSMUSG00000022359	Wdyhv1	protein_coding	15	58141436	58158652	1	WDYHV motif containing 1 [Source:MGI Symbol;Acc:MGI:1924023]	0.644104	3.2253	11.1043	0.000861255	0.0112409	11.9324	12.1537	11.3722	11.1078	10.4796	6.07962	5.89147	7.25334	8.32371	8.48769
ENSMUSG00000033355	Rtp4	protein_coding	16	23609919	23614222	1	receptor transporter protein 4 [Source:MGI Symbol;Acc:MGI:1915025]	-1.70662	1.30644	11.1056	0.000860672	0.0112409	2.15026	0.792094	2.11162	0.526852	0.152416	3.03981	5.79829	4.68072	2.70929	2.23628
ENSMUSG00000028476	Reck	protein_coding	4	43875530	43944806	1	reversion-inducing-cysteine-rich protein with kazal motifs [Source:MGI Symbol;Acc:MGI:1855698]	-1.06969	1.88628	11.0986	0.000863944	0.0112643	1.66569	2.45054	3.05294	2.19522	2.48946	5.11701	6.97118	6.36007	4.01497	2.03298
ENSMUSG00000000732	Icosl	protein_coding	10	78069360	78079525	1	icos ligand [Source:MGI Symbol;Acc:MGI:1354701]	-0.798009	7.10635	11.0847	0.000870435	0.0113372	59.2078	115.175	135.347	99.6409	97.3682	250.858	195.921	202.307	97.9913	119.183
ENSMUSG00000038552	Fndc4	protein_coding	5	31292255	31295877	-1	fibronectin type III domain containing 4 [Source:MGI Symbol;Acc:MGI:1917195]	0.556603	4.01315	11.0758	0.000874628	0.0113774	21.2906	18.1687	21.0144	15.9812	19.9665	12.7334	13.379	14.7211	11.49	12.2487
ENSMUSG00000053754	Chd8	protein_coding	14	52198151	52237791	-1	chromodomain helicase DNA binding protein 8 [Source:MGI Symbol;Acc:MGI:1915022]	-0.535901	7.41306	11.0743	0.000875323	0.0113774	112.052	144.708	157.427	152.384	133.756	248.554	216.707	221.771	158.56	153.538
ENSMUSG00000050914	Ankrd37	protein_coding	8	45996902	45999867	-1	ankyrin repeat domain 37 [Source:MGI Symbol;Acc:MGI:3603344]	0.554661	5.25835	11.0693	0.000877692	0.0113965	50.5029	47.9291	48.337	42.9516	39.0654	37.2012	26.9944	26.6776	24.2057	38.3862
ENSMUSG00000062937	Mtap	protein_coding	4	89137122	89181081	1	methylthioadenosine phosphorylase [Source:MGI Symbol;Acc:MGI:1914152]	1.76385	2.11586	11.0558	0.000884095	0.0114678	4.39137	2.02974	3.79074	21.2497	1.65117	1.36791	2.1829	1.96519	1.95852	2.13463
ENSMUSG00000041058	Wwp1	protein_coding	4	19608303	19708993	-1	WW domain containing E3 ubiquitin protein ligase 1 [Source:MGI Symbol;Acc:MGI:1861728]	-0.605636	4.46259	11.0519	0.000885944	0.01148	18.802	18.1219	19.1473	17.5922	14.099	26.8684	34.5677	29.2159	20.477	20.3964
ENSMUSG00000025241	Fyco1	protein_coding	9	123789510	123851899	-1	FYVE and coiled-coil domain containing 1 [Source:MGI Symbol;Acc:MGI:107277]	0.672893	5.37912	11.0388	0.000892265	0.01155	26.0757	55.4961	66.7831	56.6366	52.431	35.0254	34.7386	34.1586	27.8763	26.9624
ENSMUSG00000034160	Ogt	protein_coding	X	101640060	101684351	1	O-linked N-acetylglucosamine (GlcNAc) transferase (UDP-N-acetylglucosamine:polypeptide-N-acetylglucosaminyl transferase) [Source:MGI Symbol;Acc:MGI:1339639]	0.636379	6.85141	11.0351	0.000894012	0.0115608	106.029	141.414	167.454	167.517	124.828	61.1678	81.7999	71.3185	107.327	126.807
ENSMUSG00000002983	Relb	protein_coding	7	19606217	19629438	-1	avian reticuloendotheliosis viral (v-rel) oncogene related B [Source:MGI Symbol;Acc:MGI:103289]	-0.514521	5.26993	11.0329	0.000895076	0.0115627	36.0698	29.159	35.0071	27.6817	31.7787	55.8312	39.9493	39.9469	41.4227	47.5209
ENSMUSG00000025314	Ptprj	protein_coding	2	90429754	90580647	-1	protein tyrosine phosphatase, receptor type, J [Source:MGI Symbol;Acc:MGI:104574]	-0.578084	7.02836	11.0287	0.000897124	0.0115773	68.8255	123.74	117.361	109	108.44	175.846	192.192	158.575	122.377	125.419
ENSMUSG00000026663	Atf6	protein_coding	1	170704457	170867771	-1	activating transcription factor 6 [Source:MGI Symbol;Acc:MGI:1926157]	-0.539458	7.85656	11.0234	0.000899672	0.0115983	140.13	216.44	218.82	216.031	159.528	266.743	311.993	315.174	240.017	226.474
ENSMUSG00000022861	Dgkg	protein_coding	16	22468461	22657221	-1	diacylglycerol kinase, gamma [Source:MGI Symbol;Acc:MGI:105060]	-1.98146	-0.5223	11.013	0.000904731	0.0116516	0.0605706	0.198024	0.178088	0.790278	0.0508052	1.13149	1.3379	1.14338	0.718124	0.762367
ENSMUSG00000054626	Xlr	protein_coding	X	53777118	53797706	-1	X-linked lymphocyte-regulated complex [Source:MGI Symbol;Acc:MGI:98976]	0.559125	7.68468	10.9745	0.000923731	0.0118842	262.764	208.874	198.153	275.895	287.753	115.038	167.012	156.485	213.57	172.57
ENSMUSG00000043415	Otud1	protein_coding	2	19658062	19660590	1	OTU domain containing 1 [Source:MGI Symbol;Acc:MGI:1918448]	0.870271	2.48328	10.9503	0.000935881	0.0120283	6.78391	5.02485	6.30941	8.03449	9.90702	2.46562	3.84941	4.57353	5.09215	3.50689
ENSMUSG00000060147	Serpinb6a	protein_coding	13	33917918	34002794	-1	serine (or cysteine) peptidase inhibitor, clade B, member 6a [Source:MGI Symbol;Acc:MGI:103123]	-0.936259	3.46405	10.9388	0.000941694	0.0120907	13.0981	6.20185	8.99346	4.8826	4.72438	12.4818	19.6414	17.0757	9.92774	12.4103
ENSMUSG00000017009	Sdc4	protein_coding	2	164424247	164443887	-1	syndecan 4 [Source:MGI Symbol;Acc:MGI:1349164]	-1.34287	3.61623	10.9322	0.000945057	0.0121093	14.0827	4.90108	8.62456	3.51235	3.48016	31.7322	20.9605	16.5076	6.59368	10.8256
ENSMUSG00000048534	Amica1	protein_coding	9	45079183	45108530	1	adhesion molecule, interacts with CXADR antigen 1 [Source:MGI Symbol;Acc:MGI:2685484]	0.554047	6.0028	10.9322	0.000945062	0.0121093	54.3219	79.326	73.8054	77.7581	98.8896	38.7657	52.3512	45.1111	63.394	57.8835
ENSMUSG00000055413	H2-Q5	pseudogene	17	35394126	35397800	1	histocompatibility 2, Q region locus 5 [Source:MGI Symbol;Acc:MGI:95934]	0.586145	4.51655	10.9295	0.000946466	0.012115	18.2066	25.8304	35.7917	29.5619	28.6681	17.6988	15.907	18.5242	18.2097	20.2086
ENSMUSG00000041959	S100a10	protein_coding	3	93555080	93564643	1	S100 calcium binding protein A10 (calpactin) [Source:MGI Symbol;Acc:MGI:1339468]	-0.807947	7.11623	10.9268	0.000947848	0.0121204	113.297	157.256	95.4045	60.105	80.8057	243.05	207.563	184.335	101.941	137.734
ENSMUSG00000014361	Mertk	protein_coding	2	128698956	128802894	1	c-mer proto-oncogene tyrosine kinase [Source:MGI Symbol;Acc:MGI:96965]	-1.67502	1.45346	10.9051	0.000959011	0.0122507	1.66569	0.940612	2.84941	0.724421	0.279429	2.80338	7.72229	5.4668	1.76267	2.59205
ENSMUSG00000026425	Srgap2	protein_coding	1	131285251	131527361	-1	SLIT-ROBO Rho GTPase activating protein 2 [Source:MGI Symbol;Acc:MGI:109605]	-0.49065	5.76421	10.9009	0.000961191	0.0122661	43.3989	41.9563	48.0584	55.8683	37.9007	58.1111	59.3372	53.7747	70.1803	73.2635
ENSMUSG00000001227	Sema6b	protein_coding	17	56123085	56140343	-1	sema domain, transmembrane domain (TM), and cytoplasmic domain, (semaphorin) 6B [Source:MGI Symbol;Acc:MGI:1202889]	-0.802174	5.19679	10.8797	0.000972242	0.0123821	18.262	32.4759	30.733	31.7428	21.1604	68.5477	52.8355	48.9153	23.339	36.924
ENSMUSG00000071713	Csf2rb	protein_coding	15	78325990	78351000	1	colony stimulating factor 2 receptor, beta, low-affinity (granulocyte-macrophage) [Source:MGI Symbol;Acc:MGI:1339759]	0.900237	5.99463	10.8806	0.000971777	0.0123821	51.4339	110.103	91.6687	42.6392	122.441	71.8034	43.0552	42.3881	33.1078	29.7755
ENSMUSG00000027963	Extl2	protein_coding	3	116007462	116029016	1	exostoses (multiple)-like 2 [Source:MGI Symbol;Acc:MGI:1889574]	-0.782954	3.21117	10.8669	0.000979008	0.0124306	5.72392	7.82193	7.02177	7.5735	5.91881	14.8951	14.9047	12.4343	7.31181	8.1065
ENSMUSG00000028530	Jak1	protein_coding	4	101152367	101265282	-1	Janus kinase 1 [Source:MGI Symbol;Acc:MGI:96628]	-0.487461	8.11727	10.8703	0.000977183	0.0124306	252.156	258.198	234.619	218.665	198.953	391.125	330.751	338.12	254.705	291.402
ENSMUSG00000046079	Lrrc8d	protein_coding	5	105699969	105832436	1	leucine rich repeat containing 8D [Source:MGI Symbol;Acc:MGI:1922368]	-0.495427	6.46039	10.8669	0.000979007	0.0124306	53.9475	86.2482	85.7358	66.9541	74.9631	117.696	102.567	102.962	85.0771	102.098
ENSMUSG00000032536	Trak1	protein_coding	9	121366958	121474916	1	trafficking protein, kinesin binding 1 [Source:MGI Symbol;Acc:MGI:1914345]	-0.666172	5.81402	10.8622	0.000981467	0.0124493	34.283	52.7733	48.9743	43.7507	38.9676	96.7166	79.0537	73.2122	42.2061	50.367
ENSMUSG00000071192	Wfikkn1	protein_coding	17	25877630	25880305	-1	WAP, FS, Ig, KU, and NTR-containing protein 1 [Source:MGI Symbol;Acc:MGI:2670967]	-1.81682	0.558896	10.8577	0.000983877	0.0124674	0.151427	0.470306	1.34838	0.724421	0.431844	3.73221	2.72275	2.92992	0.620198	0.864016
ENSMUSG00000052751	Repin1	protein_coding	6	48593883	48599082	1	replication initiator 1 [Source:MGI Symbol;Acc:MGI:1889817]	0.805045	2.74428	10.8323	0.00099744	0.0126266	7.14733	8.416	9.41324	7.81497	9.78001	3.76599	3.56774	3.6088	6.56104	6.53094
ENSMUSG00000022521	Crebbp	protein_coding	16	4084048	4213404	-1	CREB binding protein [Source:MGI Symbol;Acc:MGI:1098280]	-0.595731	5.9568	10.828	0.000999756	0.0126432	35.5852	58.3675	57.8278	55.2316	41.8127	90.2824	77.9775	86.4683	49.877	65.5127
ENSMUSG00000029098	Acox3	protein_coding	5	35583040	35613801	1	acyl-Coenzyme A oxidase 3, pristanoyl [Source:MGI Symbol;Acc:MGI:1933156]	0.457532	7.33737	10.8096	0.00100973	0.0127565	163.428	194.328	198.137	189.459	196.532	108.055	123.684	133.714	159.508	150.679
ENSMUSG00000023094	Msrb2	protein_coding	2	19371440	19394976	1	methionine sulfoxide reductase B2 [Source:MGI Symbol;Acc:MGI:1923717]	-1.23404	0.681943	10.7986	0.00101574	0.0128069	1.05999	1.08913	0.865	1.11956	0.558858	1.48613	2.04206	1.92946	3.91704	1.57556
ENSMUSG00000063019	Manbal	protein_coding	2	157367594	157396763	1	mannosidase, beta A, lysosomal-like [Source:MGI Symbol;Acc:MGI:1916411]	-0.817946	4.03375	10.7999	0.00101503	0.0128069	12.6895	10.8665	11.881	10.8444	13.2094	28.456	25.608	25.869	11.8164	11.3847
ENSMUSG00000019850	Tnfaip3	protein_coding	10	19000910	19015657	-1	tumor necrosis factor, alpha-induced protein 3 [Source:MGI Symbol;Acc:MGI:1196377]	-0.888264	5.68588	10.7901	0.00102042	0.012853	24.8642	39.8275	48.1093	33.3453	35.5129	124.531	64.7358	61.7427	32.8705	46.7839
ENSMUSG00000015932	Dstn	protein_coding	2	143915320	143943324	1	destrin [Source:MGI Symbol;Acc:MGI:1929270]	0.459099	7.2301	10.7805	0.00102574	0.0129072	196.582	156.364	154.504	154.873	212.188	120.225	119.637	119.626	144.049	123.071
ENSMUSG00000001467	Cyp51	protein_coding	5	4081145	4104746	-1	cytochrome P450, family 51 [Source:MGI Symbol;Acc:MGI:106040]	0.95851	5.34233	10.7747	0.00102899	0.0129351	36.5544	32.1046	41.7235	70.5323	88.9854	18.5091	19.5522	21.6528	48.7671	28.0805
ENSMUSG00000060441	Trim5	protein_coding	7	104263386	104288094	-1	tripartite motif-containing 5 [Source:MGI Symbol;Acc:MGI:3646853]	0.596221	3.94591	10.7649	0.00103441	0.0129903	17.8762	18.7268	18.2805	18.1773	19.9654	8.743	10.929	12.092	15.4527	13.5081
ENSMUSG00000009731	Kcnd1	protein_coding	X	7822289	7838280	1	potassium voltage-gated channel, Shal-related family, member 1 [Source:MGI Symbol;Acc:MGI:96671]	0.960745	1.47425	10.7486	0.00104356	0.0130923	1.8474	3.98523	3.99427	3.88553	4.39465	1.84077	1.9247	1.57215	1.79531	2.00757
ENSMUSG00000022216	Psme1	protein_coding	14	55578123	55581529	1	proteasome (prosome, macropain) 28 subunit, alpha [Source:MGI Symbol;Acc:MGI:1096367]	0.478026	8.51031	10.7361	0.00105067	0.0131683	522.573	357.655	383.373	392.066	479.424	271.928	289.114	311.357	344.176	293.943
ENSMUSG00000020674	Pxdn	protein_coding	12	29938036	30017658	1	peroxidasin homolog (Drosophila) [Source:MGI Symbol;Acc:MGI:1916925]	1.25736	2.3336	10.7293	0.0010545	0.0132032	5.87535	3.01986	7.40339	4.71971	14.4795	1.79011	2.60539	1.75081	3.52534	4.92997
ENSMUSG00000042978	Sbk1	protein_coding	7	126272619	126294999	1	SH3-binding kinase 1 [Source:MGI Symbol;Acc:MGI:2135937]	1.9335	1.24071	10.726	0.00105641	0.013214	11.2359	2.15351	1.14485	1.5147	2.51486	0.23643	0.798048	0.786076	1.89324	1.11814
ENSMUSG00000025006	Sorbs1	protein_coding	19	40295049	40402267	-1	sorbin and SH3 domain containing 1 [Source:MGI Symbol;Acc:MGI:700014]	-1.37938	0.0510993	10.7235	0.00105782	0.0132186	0.817703	0.396047	0.559706	0.526852	0.48265	0.895055	2.11248	2.17957	0.848692	1.11814
ENSMUSG00000028076	Cd1d1	protein_coding	3	86995834	86999441	-1	CD1d1 antigen [Source:MGI Symbol;Acc:MGI:107674]	-0.641523	3.19939	10.7162	0.001062	0.0132577	6.8142	7.25262	6.84368	8.14425	6.85871	9.10254	12.1935	9.32572	13.677	10.9527
ENSMUSG00000027399	Il1a	protein_coding	2	129299610	129309972	-1	interleukin 1 alpha [Source:MGI Symbol;Acc:MGI:96542]	0.541011	5.50068	10.6933	0.00107523	0.0133831	46.209	60.5378	65.2691	44.6096	53.2441	43.3967	30.9985	28.6074	38.542	41.0789
ENSMUSG00000039910	Cited2	protein_coding	10	17723228	17725673	1	Cbp/p300-interacting transactivator, with Glu/Asp-rich carboxy-terminal domain, 2 [Source:MGI Symbol;Acc:MGI:1306784]	-0.526809	6.34657	10.6947	0.00107445	0.0133831	66.7791	61.6596	78.0536	64.8686	63.9892	99.4694	102.009	124.129	84.6081	65.4111
ENSMUSG00000042851	Zc3h6	protein_coding	2	128967402	129018563	1	zinc finger CCCH type containing 6 [Source:MGI Symbol;Acc:MGI:1926001]	-1.19265	2.57452	10.6941	0.00107476	0.0133831	3.95193	3.35774	4.54685	3.59072	2.61622	10.4267	13.9264	9.80594	3.56222	2.9003
ENSMUSG00000044617	Zbtb39	protein_coding	10	127739538	127747335	1	zinc finger and BTB domain containing 39 [Source:MGI Symbol;Acc:MGI:2443316]	-0.655212	3.69838	10.6864	0.00107926	0.01342	8.26789	10.3962	11.016	10.6468	10.2373	18.5766	18.8715	17.9011	11.0983	11.8929
ENSMUSG00000033124	Atg9a	protein_coding	1	75180866	75191923	-1	autophagy related 9A [Source:MGI Symbol;Acc:MGI:2138446]	-0.59967	5.23523	10.6796	0.00108324	0.0134562	19.4432	36.1393	30.6057	35.1454	29.2892	56.0507	48.0479	44.2704	34.2415	41.981
ENSMUSG00000028086	Fbxw7	protein_coding	3	84815268	84979198	1	F-box and WD-40 domain protein 7 [Source:MGI Symbol;Acc:MGI:1354695]	-0.56919	5.27825	10.6675	0.00109034	0.0135312	25.3891	37.8839	32.9128	30.578	30.3533	62.0785	47.443	46.2095	35.331	38.3186
ENSMUSG00000001946	Esam	protein_coding	9	37528078	37538319	1	endothelial cell-specific adhesion molecule [Source:MGI Symbol;Acc:MGI:1916774]	-1.30439	1.28542	10.6627	0.00109317	0.013553	1.15084	1.88122	1.39927	0.680517	1.80359	2.88782	3.61469	2.50115	1.33832	6.48012
ENSMUSG00000024246	Thumpd2	protein_coding	17	81026327	81065085	-1	THUMP domain containing 2 [Source:MGI Symbol;Acc:MGI:1919417]	-1.23778	0.118295	10.66	0.00109475	0.0135593	0.908559	0.445553	0.559706	0.636613	0.558858	1.73945	1.61957	1.71507	1.14247	0.991077
ENSMUSG00000025545	Clybl	protein_coding	14	122181694	122402232	1	citrate lyase beta like [Source:MGI Symbol;Acc:MGI:1916884]	0.710619	2.60152	10.6554	0.00109752	0.0135802	8.84331	7.12885	6.66559	7.39788	7.54458	3.63089	5.09342	4.28769	5.32065	4.32008
ENSMUSG00000033948	Zswim5	protein_coding	4	116877376	116989264	1	zinc finger, SWIM domain containing 5 [Source:MGI Symbol;Acc:MGI:1921714]	1.31643	0.0766858	10.6429	0.00110496	0.0136588	0.999415	1.31191	1.34838	1.77813	1.75278	0.287093	0.46944	0.678884	0.946618	0.508245
ENSMUSG00000033737	Fndc3c1	protein_coding	X	106420041	106485401	-1	fibronectin type III domain containing 3C1 [Source:MGI Symbol;Acc:MGI:2685630]	-1.4907	-0.593489	10.6178	0.00112006	0.013832	0.121141	0.470306	0.381618	0.241474	0.381039	1.06393	1.19707	0.607422	0.881334	0.68613
ENSMUSG00000026024	Als2	protein_coding	1	59162926	59237231	-1	amyotrophic lateral sclerosis 2 (juvenile) [Source:MGI Symbol;Acc:MGI:1921268]	0.611994	4.37841	10.6138	0.00112249	0.0138485	23.3321	24.4982	23.0052	28.6256	26.7667	12.5137	12.5171	14.0779	21.4131	20.9397
ENSMUSG00000055675	Kbtbd11	protein_coding	8	15011025	15033330	1	kelch repeat and BTB (POZ) domain containing 11 [Source:MGI Symbol;Acc:MGI:1922151]	0.629192	6.52522	10.6077	0.00112619	0.0138806	115.629	145.523	109.372	106.38	85.3782	87.9856	82.6919	72.0331	39.758	75.8047
ENSMUSG00000035148	Gpr33	protein_coding	12	52023003	52028063	-1	G protein-coupled receptor 33 [Source:MGI Symbol;Acc:MGI:1277106]	0.750453	3.75401	10.5875	0.00113853	0.0140189	9.17645	16.0399	17.0965	19.2301	23.4212	9.08566	12.2054	11.8269	8.91126	7.62367
ENSMUSG00000019970	Sgk1	protein_coding	10	21882184	21999903	1	serum/glucocorticoid regulated kinase 1 [Source:MGI Symbol;Acc:MGI:1340062]	-0.996912	6.1034	10.5795	0.00114348	0.0140635	26.8934	68.6152	55.8943	41.2042	38.3325	131.235	125.927	110.872	40.3129	44.8272
ENSMUSG00000021728	Emb	protein_coding	13	117220625	117274098	1	embigin [Source:MGI Symbol;Acc:MGI:95321]	-0.789863	7.76036	10.5781	0.00114438	0.0140635	141.111	210.381	185.062	147.043	115.539	443.658	310.391	277.211	168.513	160.585
ENSMUSG00000023031	Cela1	protein_coding	15	100674425	100687920	-1	chymotrypsin-like elastase family, member 1 [Source:MGI Symbol;Acc:MGI:95314]	-1.90803	-0.613981	10.5685	0.00115028	0.0141223	0.605706	0.222777	0.127206	0.219522	0.10161	0.928831	1.87776	1.10765	0.359062	0.432008
ENSMUSG00000078502	Gm13212	protein_coding	4	145585166	145625345	1	predicted gene 13212 [Source:MGI Symbol;Acc:MGI:3651014]	1.05457	1.93604	10.5662	0.00115177	0.0141268	5.25874	2.49138	7.78042	5.48211	4.62912	1.65957	2.44555	1.55321	3.48845	3.03041
ENSMUSG00000038173	Enpp6	protein_coding	8	46986925	47094895	1	ectonucleotide pyrophosphatase/phosphodiesterase 6 [Source:MGI Symbol;Acc:MGI:2445171]	-1.56225	0.6534	10.5495	0.00116217	0.0142377	0.666277	1.11388	1.06853	0.636613	0.381039	2.4994	3.87288	3.28723	0.81605	0.787779
ENSMUSG00000041801	Phlda3	protein_coding	1	135766119	135769136	1	pleckstrin homology-like domain, family A, member 3 [Source:MGI Symbol;Acc:MGI:1351485]	1.00612	2.80704	10.5481	0.00116306	0.0142377	10.9027	8.46551	7.14897	6.91493	13.2856	3.20869	2.934	2.787	7.99729	6.0227
ENSMUSG00000021591	Glrx	protein_coding	13	75839868	75850151	1	glutaredoxin [Source:MGI Symbol;Acc:MGI:2135625]	0.473663	6.92509	10.5084	0.00118832	0.0145327	171.112	133.369	116.572	122.449	167.073	102.83	92.3388	97.1875	115.487	96.3124
ENSMUSG00000028348	Murc	protein_coding	4	48663514	48673502	1	muscle-related coiled-coil protein [Source:MGI Symbol;Acc:MGI:1915266]	1.27921	0.467821	10.5001	0.00119371	0.0145704	2.18054	1.36141	2.31515	1.47079	2.18462	0.557299	1.22054	1.14338	0.456988	0.482832
ENSMUSG00000034168	Irf2bpl	protein_coding	12	86880703	86884814	-1	interferon regulatory factor 2 binding protein-like [Source:MGI Symbol;Acc:MGI:2442463]	-1.31074	2.72829	10.5008	0.00119321	0.0145704	7.4199	2.99511	1.50103	5.53194	1.47335	15.6213	9.27144	8.43245	5.61442	7.39496
ENSMUSG00000026430	Rassf5	protein_coding	1	131176410	131245258	-1	Ras association (RalGDS/AF-6) domain family member 5 [Source:MGI Symbol;Acc:MGI:1926375]	-0.537672	7.20048	10.4756	0.00120962	0.0147504	123.504	128.435	124.222	120.182	107.07	200.755	201.519	207.198	120.477	132.621
ENSMUSG00000051855	Mest	protein_coding	6	30723547	30748455	1	mesoderm specific transcript [Source:MGI Symbol;Acc:MGI:96968]	-1.3544	1.67353	10.471	0.00121261	0.0147725	1.58665	2.82134	2.20372	1.86528	0.393487	4.08821	6.9625	6.01991	2.24642	3.07361
ENSMUSG00000008845	Cd163	protein_coding	6	124304651	124330527	1	CD163 antigen [Source:MGI Symbol;Acc:MGI:2135946]	-1.80608	0.00998203	10.4586	0.00122083	0.0148384	0.817703	0.544565	0.4325	0.131713	0.228624	1.19904	2.934	2.14384	0.554914	0.584481
ENSMUSG00000017830	Dhx58	protein_coding	11	100694884	100704271	-1	DEXH (Asp-Glu-X-His) box polypeptide 58 [Source:MGI Symbol;Acc:MGI:1931560]	-0.624747	5.16312	10.4575	0.00122155	0.0148384	31.3253	28.103	33.4943	24.669	24.0141	55.2884	50.9638	46.4792	33.5142	28.7262
ENSMUSG00000046711	Hmga1	protein_coding	17	27556620	27563674	1	high mobility group AT-hook 1 [Source:MGI Symbol;Acc:MGI:96160]	-0.472798	7.52545	10.4579	0.00122123	0.0148384	200.779	135.659	142.591	139.066	157.689	245.006	188.894	207.337	217.794	202.193
ENSMUSG00000033170	Card10	protein_coding	15	78775138	78803042	-1	caspase recruitment domain family, member 10 [Source:MGI Symbol;Acc:MGI:2146012]	0.750256	2.81894	10.4494	0.00122688	0.0148889	5.63307	10.7923	10.2528	8.95648	8.58608	6.28228	5.2812	4.10903	4.37403	5.76858
ENSMUSG00000023018	Smarcd1	protein_coding	15	99702287	99713995	1	SWI/SNF related, matrix associated, actin dependent regulator of chromatin, subfamily d, member 1 [Source:MGI Symbol;Acc:MGI:1933623]	-0.588759	4.90323	10.4472	0.00122835	0.0148924	23.9884	24.5534	24.3241	22.7642	24.463	43.042	39.2804	43.3435	28.0085	24.0697
ENSMUSG00000027168	Pax6	protein_coding	2	105668896	105703160	1	paired box gene 6 [Source:MGI Symbol;Acc:MGI:97490]	-0.79669	5.22876	10.4408	0.0012326	0.0149295	26.4052	27.978	29.1439	28.8838	25.2837	56.3598	62.9979	65.9182	25.546	24.5165
ENSMUSG00000021477	Ctsl	protein_coding	13	64363214	64370306	-1	cathepsin L [Source:MGI Symbol;Acc:MGI:88564]	-1.54825	2.72724	10.4366	0.00123541	0.0149493	7.38962	1.55944	5.0628	1.95374	0.838286	9.74428	15.2568	12.7559	3.52534	7.2679
ENSMUSG00000038371	Sbf2	protein_coding	7	110308013	110614922	-1	SET binding factor 2 [Source:MGI Symbol;Acc:MGI:1921831]	-0.536772	6.10912	10.4313	0.001239	0.0149784	54.029	58.4665	62.9161	60.4343	47.3759	91.3632	92.8552	100.117	59.7349	60.4811
ENSMUSG00000037788	Vopp1	protein_coding	6	57727807	57825154	-1	vesicular, overexpressed in cancer, prosurvival protein 1 [Source:MGI Symbol;Acc:MGI:2141658]	1.16361	1.05405	10.4234	0.0012443	0.0150281	2.45311	2.4753	3.15471	2.0196	3.98821	1.48613	1.7604	1.32204	0.424346	1.14355
ENSMUSG00000021703	Serinc5	protein_coding	13	92611138	92711944	1	serine incorporator 5 [Source:MGI Symbol;Acc:MGI:2444223]	-0.805865	2.33521	10.3819	0.00127259	0.015355	3.72509	5.4209	3.15471	2.89769	3.09912	6.58626	7.37021	6.78884	5.32065	5.43822
ENSMUSG00000011256	Adam19	protein_coding	11	46055992	46147343	1	a disintegrin and metallopeptidase domain 19 (meltrin beta) [Source:MGI Symbol;Acc:MGI:105377]	-1.04278	5.47744	10.3761	0.00127658	0.0153885	20.2015	33.1865	34.6939	38.456	19.8562	57.7527	94.8518	91.5539	26.081	26.3934
ENSMUSG00000028906	Epb4.1	protein_coding	4	131923413	132075321	-1	erythrocyte protein band 4.1 [Source:MGI Symbol;Acc:MGI:95401]	-0.427013	6.9439	10.3701	0.00128073	0.0154238	112.804	103.412	113.026	103.74	95.1534	149.127	155.327	147.027	129.194	118.765
ENSMUSG00000027164	Traf6	protein_coding	2	101678429	101701669	1	TNF receptor-associated factor 6 [Source:MGI Symbol;Acc:MGI:108072]	-0.632175	6.03909	10.3465	0.0012972	0.0155848	46.2154	55.3724	53.5028	53.1681	51.1609	107.576	92.6205	94.3648	50.236	50.7736
ENSMUSG00000034543	Morc2a	protein_coding	11	3649494	3690477	1	microrchidia 2A [Source:MGI Symbol;Acc:MGI:1921772]	-0.506571	7.67277	10.3482	0.001296	0.0155848	150.306	163.122	195.465	178.164	161.357	285.641	255.211	275.662	189.226	180.528
ENSMUSG00000087560	Gm15396	lincRNA	7	44579968	44590624	-1	predicted gene 15396 [Source:MGI Symbol;Acc:MGI:3705202]	-0.664793	3.4892	10.3456	0.0012978	0.0155848	7.82421	10.876	9.09701	7.96227	7.75923	17.0484	15.273	15.0469	9.77595	10.741
ENSMUSG00000015850	Adamtsl4	protein_coding	3	95676201	95687917	-1	ADAMTS-like 4 [Source:MGI Symbol;Acc:MGI:2389008]	-1.82412	-0.601329	10.3282	0.0013101	0.0157175	0.0908559	0.371294	0.381618	0.197569	0.279429	1.46924	1.26749	1.28631	0.228494	0.381183
ENSMUSG00000020340	Cyfip2	protein_coding	11	46193850	46312859	-1	cytoplasmic FMR1 interacting protein 2 [Source:MGI Symbol;Acc:MGI:1924134]	0.448269	7.33395	10.3195	0.0013163	0.0157769	178.441	190.523	167.912	179.722	220.596	145.591	143.273	153.785	122.342	111.001
ENSMUSG00000032333	Stoml1	protein_coding	9	58253164	58262523	1	stomatin-like 1 [Source:MGI Symbol;Acc:MGI:1916356]	-0.762261	3.82284	10.2957	0.00133341	0.0159668	8.72217	9.60415	14.7813	9.06624	10.4913	22.7986	20.8666	20.9382	13.1221	10.1141
ENSMUSG00000003134	Tbc1d8	protein_coding	1	39371499	39478747	-1	TBC1 domain family, member 8 [Source:MGI Symbol;Acc:MGI:1927225]	0.446229	7.16867	10.2861	0.00134037	0.0160349	122.485	161.255	183.387	189.131	179.34	112.507	127.077	118.778	124.63	120.599
ENSMUSG00000020546	Stxbp4	protein_coding	11	90476492	90638084	-1	syntaxin binding protein 4 [Source:MGI Symbol;Acc:MGI:1342296]	1.035	0.718151	10.278	0.00134625	0.0160785	1.72626	2.74758	1.73	2.19522	2.36244	0.827504	0.962352	0.928999	1.14247	1.32144
ENSMUSG00000038271	Iffo1	protein_coding	6	125145241	125161782	1	intermediate filament family orphan 1 [Source:MGI Symbol;Acc:MGI:2444516]	-0.781416	5.0311	10.2776	0.00134657	0.0160785	15.3244	29.5055	31.9541	23.7961	20.3221	60.3571	47.9064	43.2699	25.4608	27.3944
ENSMUSG00000044811	AF251705	protein_coding	11	114996721	115001880	-1	cDNA sequence AF251705 [Source:MGI Symbol;Acc:MGI:2153249]	-0.620215	3.60193	10.2538	0.00136406	0.0162721	9.61831	9.53508	9.32649	7.07255	12.4651	12.8267	16.1222	16.0567	15.3914	12.2708
ENSMUSG00000036825	Ssx2ip	protein_coding	3	146404642	146440139	1	synovial sarcoma, X breakpoint 2 interacting protein [Source:MGI Symbol;Acc:MGI:2139150]	-0.598557	5.62535	10.2365	0.00137685	0.0164091	36.946	42.4513	37.2627	40.9234	39.8567	70.2308	74.3964	69.4962	40.0452	40.0156
ENSMUSG00000021306	Gpr137b	protein_coding	13	13357623	13393624	-1	G protein-coupled receptor 137B [Source:MGI Symbol;Acc:MGI:1891463]	-0.499327	5.91267	10.2127	0.00139479	0.0166072	43.8783	51.0631	57.9064	43.7645	54.5366	86.5431	70.4888	79.5502	51.9579	60.7858
ENSMUSG00000017144	Rnd3	protein_coding	2	51130438	51149111	-1	Rho family GTPase 3 [Source:MGI Symbol;Acc:MGI:1921444]	-1.0897	3.07614	10.1902	0.00141188	0.0167948	3.39196	7.47539	6.00412	3.62211	6.50307	12.0579	18.6133	15.1856	4.8963	5.71775
ENSMUSG00000027900	Dram2	protein_coding	3	106547693	106574845	1	DNA-damage regulated autophagy modulator 2 [Source:MGI Symbol;Acc:MGI:1914421]	-0.788336	4.67206	10.1863	0.00141487	0.0168146	16.3844	22.5499	21.3452	17.4081	16.2069	37.5216	46.7311	39.0894	18.5021	17.7123
ENSMUSG00000037003	Tenc1	protein_coding	15	102102988	102116401	1	tensin like C1 domain-containing phosphatase [Source:MGI Symbol;Acc:MGI:2387586]	-1.18586	1.84595	10.182	0.00141821	0.0168225	1.54455	2.72282	2.82397	1.5147	2.26083	7.95417	6.14966	5.82411	1.99116	2.36334
ENSMUSG00000078161	BC007180	protein_coding	3	154762157	154767787	1	cDNA sequence BC007180 [Source:MGI Symbol;Acc:MGI:2684418]	0.602868	5.4597	10.183	0.00141739	0.0168225	36.7664	65.2735	61.2878	51.3242	52.2786	29.216	32.5087	24.9758	42.402	44.0394
ENSMUSG00000031328	Flna	protein_coding	X	74223461	74249820	-1	filamin, alpha [Source:MGI Symbol;Acc:MGI:95556]	-0.502773	10.1292	10.1691	0.00142817	0.0169248	661.492	1019.9	929.646	1006.24	1051.49	1371.9	1041	1224.92	1315.77	1558.28
ENSMUSG00000027194	Ttc17	protein_coding	2	94300767	94406689	-1	tetratricopeptide repeat domain 17 [Source:MGI Symbol;Acc:MGI:1921819]	-0.523115	5.36401	10.146	0.00144611	0.0171053	23.4699	41.4107	37.7176	34.7432	32.6337	52.9743	49.9353	51.5923	40.7372	45.1931
ENSMUSG00000029428	Stx2	protein_coding	5	128984557	129008574	-1	syntaxin 2 [Source:MGI Symbol;Acc:MGI:108059]	0.418445	6.05495	10.1462	0.001446	0.0171053	77.7727	77.9966	68.9456	72.0031	85.81	52.8252	52.5069	49.8801	60.812	65.9702
ENSMUSG00000093930	Hmgcs1	protein_coding	13	119690462	119708086	1	3-hydroxy-3-methylglutaryl-Coenzyme A synthase 1 [Source:MGI Symbol;Acc:MGI:107592]	0.536981	5.15662	10.144	0.00144771	0.0171082	43.8531	31.9808	35.7703	46.802	53.9298	28.2027	29.6921	25.9048	33.915	26.3525
ENSMUSG00000022679	Mpv17l	protein_coding	16	13903161	13949619	1	Mpv17 transgene, kidney disease mutant-like [Source:MGI Symbol;Acc:MGI:2135951]	-1.27029	-0.218137	10.1238	0.00146367	0.0172806	0.423994	0.495059	0.610589	0.482948	0.355637	1.45235	1.43179	1.14338	0.65284	0.940253
ENSMUSG00000025648	Pfkfb4	protein_coding	9	108991902	109032223	1	6-phosphofructo-2-kinase/fructose-2,6-biphosphatase 4 [Source:MGI Symbol;Acc:MGI:2687284]	-0.619302	4.09283	10.1159	0.00146996	0.0173387	12.6593	15.1488	16.0025	12.2713	11.4312	25.9735	23.7771	21.1526	14.8847	16.2638
ENSMUSG00000010307	Tmem86a	protein_coding	7	47050640	47054776	1	transmembrane protein 86A [Source:MGI Symbol;Acc:MGI:1915143]	0.580798	4.12517	10.111	0.00147387	0.0173686	19.6855	17.6984	22.4646	18.3081	26.8506	10.3522	14.4822	16.1146	13.1874	15.044
ENSMUSG00000027198	Ext2	protein_coding	2	93695631	93822568	-1	exostoses (multiple) 2 [Source:MGI Symbol;Acc:MGI:108050]	-0.459036	6.2953	10.1041	0.00147941	0.0174175	58.1175	66.8825	68.4368	67.7663	71.6354	105.738	97.4088	101.189	75.6968	70.1632
ENSMUSG00000035493	Tgfbi	protein_coding	13	56609603	56639339	1	transforming growth factor, beta induced [Source:MGI Symbol;Acc:MGI:99959]	-1.06551	8.90049	10.1004	0.00148234	0.0174358	265.905	448.053	295.245	304.037	241.172	1096.36	821.004	727.049	163.145	395.109
ENSMUSG00000042474	Faim3	protein_coding	1	130865669	130880790	1	Fas apoptotic inhibitory molecule 3 [Source:MGI Symbol;Acc:MGI:1916419]	2.17743	1.27134	10.0962	0.00148578	0.01746	13.3861	2.4753	0.814118	0.30733	2.64187	0.303981	1.12666	0.964729	1.04454	0.864016
ENSMUSG00000018378	Cuedc1	protein_coding	11	88099146	88194140	1	CUE domain containing 1 [Source:MGI Symbol;Acc:MGI:2144281]	-0.49342	5.32438	10.0892	0.00149138	0.0175095	28.5812	34.9777	42.7473	29.7886	31.2394	54.7232	42.0442	43.723	43.3577	48.1023
ENSMUSG00000015027	Galns	protein_coding	8	122578238	122611487	-1	galactosamine (N-acetyl)-6-sulfate sulfatase [Source:MGI Symbol;Acc:MGI:1355303]	-0.488913	4.95824	10.0579	0.00151693	0.0177929	23.0774	28.7877	28.2143	23.2693	26.6727	39.8215	38.1185	38.1604	32.1524	31.3587
ENSMUSG00000024104	D6Wsu116e	protein_coding	6	116208033	116262668	1	DNA segment, Chr 6, Wayne State University 116, expressed [Source:MGI Symbol;Acc:MGI:106463]	-0.55041	6.752	10.0479	0.00152525	0.0178739	82.7395	100.695	92.4278	86.9745	77.0715	167.375	140.926	141.601	86.2728	98.1169
ENSMUSG00000027347	Rasgrp1	protein_coding	2	117279993	117343001	-1	RAS guanyl releasing protein 1 [Source:MGI Symbol;Acc:MGI:1314635]	1.84953	0.399626	10.038	0.00153345	0.0179081	5.72392	1.53468	1.09397	0.680517	1.09231	0.135103	0.46944	0.678884	0.620198	0.889428
ENSMUSG00000033713	Foxn3	protein_coding	12	99194980	99450111	-1	forkhead box N3 [Source:MGI Symbol;Acc:MGI:1918625]	-0.98228	3.81987	10.0386	0.00153293	0.0179081	10.8724	11.1636	9.05706	9.96628	6.47767	24.1158	27.1102	24.5827	8.7807	7.87779
ENSMUSG00000040466	Blvrb	protein_coding	7	27447978	27466144	1	biliverdin reductase B (flavin reductase (NADPH)) [Source:MGI Symbol;Acc:MGI:2385271]	-0.831734	3.14978	10.0402	0.00153159	0.0179081	11.2661	4.87633	6.89456	4.50019	4.39465	11.5006	11.4778	10.612	13.1221	9.32629
ENSMUSG00000054499	Dedd2	protein_coding	7	25202840	25219859	-1	death effector domain-containing DNA binding protein 2 [Source:MGI Symbol;Acc:MGI:1914629]	-0.564525	5.9712	10.0375	0.00153384	0.0179081	53.4839	57.2041	51.9763	47.6142	44.1243	104.164	80.8845	78.5361	54.6101	52.2475
ENSMUSG00000079363	Gbp4	protein_coding	5	105115767	105139586	-1	guanylate binding protein 4 [Source:MGI Symbol;Acc:MGI:97072]	0.728542	3.36091	10.0324	0.00153812	0.0179415	9.64799	12.77	17.3005	15.9307	8.47507	7.82853	9.7052	7.69354	6.71511	6.15052
ENSMUSG00000048329	Mfsd6l	protein_coding	11	68556186	68558244	1	major facilitator superfamily domain containing 6-like [Source:MGI Symbol;Acc:MGI:2384904]	-1.88391	1.29276	10.0286	0.00154125	0.0179613	0.211997	1.46042	2.23882	0.592708	0.58426	7.51509	5.04648	4.03757	0.913976	0.965665
ENSMUSG00000041515	Irf8	protein_coding	8	120736358	120756694	1	interferon regulatory factor 8 [Source:MGI Symbol;Acc:MGI:96395]	0.595656	10.6864	10.0214	0.00154733	0.0180155	2122.75	1834.59	1896.61	1885.84	2241.25	913.868	1024.95	1066.28	1711.06	1795.15
ENSMUSG00000078671	Chd2	protein_coding	7	73426691	73541746	-1	chromodomain helicase DNA binding protein 2 [Source:MGI Symbol;Acc:MGI:2448567]	-0.660667	6.53855	10.0142	0.00155337	0.0180692	47.1542	89.4324	83.9305	74.3081	67.7742	166.919	124.895	106.513	69.1031	96.5157
ENSMUSG00000008398	Elk3	protein_coding	10	93247414	93311135	-1	ELK3, member of ETS oncogene family [Source:MGI Symbol;Acc:MGI:101762]	-0.451313	5.26129	10.0075	0.001559	0.018118	32.0721	34.7779	33.5315	32.6429	29.8227	46.1203	43.6344	38.9107	39.5947	51.104
ENSMUSG00000024222	Fkbp5	protein_coding	17	28399095	28517524	-1	FK506 binding protein 5 [Source:MGI Symbol;Acc:MGI:104670]	-1.21702	8.37596	10.0028	0.00156306	0.0181234	168.417	294.164	196.508	211.268	134.71	693.685	671.37	650.37	108.959	174.633
ENSMUSG00000032356	Rasgrf1	protein_coding	9	89909775	90026976	1	RAS protein-specific guanine nucleotide-releasing factor 1 [Source:MGI Symbol;Acc:MGI:99694]	-1.58495	-0.604601	10.0019	0.00156377	0.0181234	0.121141	0.24753	0.4325	0.439043	0.254026	1.23281	1.3379	0.964729	0.456988	0.45742
ENSMUSG00000038393	Txnip	protein_coding	3	96557957	96561883	1	thioredoxin interacting protein [Source:MGI Symbol;Acc:MGI:1889549]	-0.98609	8.6687	10.0034	0.00156248	0.0181234	285.025	312.647	254.55	223.297	298.243	995.779	652.493	584.305	226.535	218.218
ENSMUSG00000045216	Hs6st1	protein_coding	1	36068400	36106446	1	heparan sulfate 6-O-sulfotransferase 1 [Source:MGI Symbol;Acc:MGI:1354958]	-0.520757	6.796	9.99087	0.00157318	0.018199	73.4419	111.586	96.3201	89.8502	88.1471	172.273	138.438	117.375	93.3561	127.346
ENSMUSG00000074213	Gm10642	protein_coding	9	70656251	70657860	1	predicted gene 10642 [Source:MGI Symbol;Acc:MGI:3704338]	-1.94436	-0.697333	9.99198	0.00157224	0.018199	0.657494	0.0559417	0.133821	0.159373	0.158004	1.65062	0.719652	1.05656	0.310752	0.633273
ENSMUSG00000090077	Lime1	protein_coding	2	181380078	181383628	1	Lck interacting transmembrane adaptor 1 [Source:MGI Symbol;Acc:MGI:1919949]	-0.748592	6.03031	9.96289	0.00159727	0.0184607	56.3137	56.4729	51.9891	35.3746	44.9225	133.098	88.2519	87.3419	50.2971	46.4363
ENSMUSG00000060509	Xcr1	protein_coding	9	123852315	123862029	-1	chemokine (C motif) receptor 1 [Source:MGI Symbol;Acc:MGI:1346338]	0.555808	8.56462	9.95844	0.00160114	0.0184885	323.599	448.474	444.534	475.703	578.57	211.233	280.96	302.925	383.021	341.871
ENSMUSG00000022218	Tgm1	protein_coding	14	55700009	55713492	-1	transglutaminase 1, K polypeptide [Source:MGI Symbol;Acc:MGI:98730]	-1.05284	1.14583	9.92986	0.00162619	0.0187435	2.08969	1.50993	1.17029	1.42689	0.863689	4.3064	2.25331	2.50115	2.0238	3.30359
ENSMUSG00000030683	Sez6l2	protein_coding	7	126950563	126970606	1	seizure related 6 homolog like 2 [Source:MGI Symbol;Acc:MGI:2385295]	-0.858207	1.5034	9.93083	0.00162533	0.0187435	1.66569	2.17826	2.34059	2.06789	1.70198	4.28951	3.81608	3.82319	2.68513	3.15112
ENSMUSG00000058258	Idi1	protein_coding	13	8885501	8892451	1	isopentenyl-diphosphate delta isomerase [Source:MGI Symbol;Acc:MGI:2442264]	1.16897	4.39714	9.91847	0.00163628	0.0188426	30.6651	15.9602	17.9622	39.337	42.6589	5.40293	8.45602	7.79859	28.6714	13.9094
ENSMUSG00000011148	Adssl1	protein_coding	12	112620045	112641354	1	adenylosuccinate synthetase like 1 [Source:MGI Symbol;Acc:MGI:87947]	-0.716294	2.81897	9.90423	0.00164899	0.0189716	7.69247	4.30701	4.83383	4.82948	5.02972	9.05188	9.83477	9.25426	8.32371	6.70883
ENSMUSG00000026580	Selp	protein_coding	1	164115264	164150026	1	selectin, platelet [Source:MGI Symbol;Acc:MGI:98280]	-1.90978	4.28187	9.8999	0.00165288	0.0189991	3.88742	12.1317	10.8692	13.5959	0.48265	45.5698	51.7799	36.0712	5.39376	12.7577
ENSMUSG00000035967	Ddx26b	protein_coding	X	56454857	56507843	1	DEAD/H (Asp-Glu-Ala-Asp/His) box polypeptide 26B [Source:MGI Symbol;Acc:MGI:2442593]	-0.791798	4.09199	9.89331	0.00165881	0.0190499	7.23819	14.2082	17.1474	13.8957	10.1864	25.8553	28.0256	24.3683	12.9915	15.5015
ENSMUSG00000030223	Ptpro	protein_coding	6	137252299	137464629	1	protein tyrosine phosphatase, receptor type, O [Source:MGI Symbol;Acc:MGI:1097152]	-0.847383	3.78144	9.87955	0.00167125	0.0191754	8.38903	12.7478	14.4252	8.89063	4.77569	15.9928	23.9414	21.367	13.4811	12.5028
ENSMUSG00000047193	Dync2h1	protein_coding	9	6928503	7184446	-1	dynein cytoplasmic 2 heavy chain 1 [Source:MGI Symbol;Acc:MGI:107736]	-0.719436	3.45804	9.87384	0.00167645	0.0192175	6.11763	8.53977	9.56589	10.2297	7.13813	18.1038	15.9375	13.9707	8.68277	10.6731
ENSMUSG00000022900	Ildr1	protein_coding	16	36693978	36726804	1	immunoglobulin-like domain containing receptor 1 [Source:MGI Symbol;Acc:MGI:2146574]	0.757986	4.1556	9.84982	0.00169849	0.0194525	14.8701	26.4857	25.1359	17.7154	28.3239	18.0213	15.3033	14.6853	7.57294	9.7583
ENSMUSG00000021665	Hexb	protein_coding	13	97176332	97198357	-1	hexosaminidase B [Source:MGI Symbol;Acc:MGI:96074]	-0.439818	8.53524	9.84374	0.00170411	0.0194991	282.298	333.073	333.893	324.439	311.013	354.389	458.948	481.981	460.744	360.176
ENSMUSG00000001576	Ergic1	protein_coding	17	26561489	26656931	1	endoplasmic reticulum-golgi intermediate compartment (ERGIC) 1 [Source:MGI Symbol;Acc:MGI:1914708]	-0.462968	6.53828	9.83443	0.00171276	0.0195803	71.0493	82.4026	77.7483	79.2912	82.7617	126.777	118.674	119.162	87.2847	81.5224
ENSMUSG00000002083	Bbc3	protein_coding	7	16309616	16318205	1	BCL2 binding component 3 [Source:MGI Symbol;Acc:MGI:2181667]	-0.528373	3.95162	9.83	0.00171688	0.0196088	14.4158	13.7874	12.0082	10.6029	12.7521	20.4005	16.6182	16.722	17.8225	18.7034
ENSMUSG00000031231	Cox7b	protein_coding	X	106015700	106022450	1	cytochrome c oxidase subunit VIIb [Source:MGI Symbol;Acc:MGI:1913392]	0.437487	6.70776	9.82842	0.00171835	0.0196088	148.778	99.6789	106.597	124.249	125.235	77.836	86.7523	94.1504	91.4932	89.7814
ENSMUSG00000052085	Dock8	protein_coding	19	24999529	25202432	1	dedicator of cytokinesis 8 [Source:MGI Symbol;Acc:MGI:1921396]	-0.423335	8.5771	9.81394	0.00173194	0.019746	337.045	364.933	337.477	324.672	276.812	440.3	395.691	392.288	462.994	477.979
ENSMUSG00000039849	Pcif1	protein_coding	2	164879304	164894454	1	PDX1 C-terminal inhibiting factor 1 [Source:MGI Symbol;Acc:MGI:2443858]	-0.467345	6.20288	9.80213	0.0017431	0.0198553	68.1504	57.8033	65.9179	60.6112	58.3882	96.6918	94.8658	97.0954	72.7531	61.8125
ENSMUSG00000043085	Tmem82	protein_coding	4	141613376	141618633	-1	transmembrane protein 82 [Source:MGI Symbol;Acc:MGI:2384869]	-1.16351	1.04668	9.79888	0.00174618	0.0198725	0.696562	1.38617	1.44124	1.5125	1.16852	4.79615	3.33302	2.26783	1.57791	1.67721
ENSMUSG00000020253	Ppm1m	protein_coding	9	106194172	106199746	-1	protein phosphatase 1M [Source:MGI Symbol;Acc:MGI:1915155]	0.447779	8.21653	9.79284	0.00175193	0.0199199	340.831	342.903	332.135	341.993	369.456	212.788	209.535	230.678	296.879	298.009
ENSMUSG00000022897	Dyrk1a	protein_coding	16	94570010	94695517	1	dual-specificity tyrosine-(Y)-phosphorylation regulated kinase 1a [Source:MGI Symbol;Acc:MGI:1330299]	-0.443664	6.53421	9.7689	0.00177489	0.0201628	67.1728	85.7442	83.8287	82.9572	75.4458	116.087	116.844	119.984	85.7502	90.3659
ENSMUSG00000055053	Nfic	protein_coding	10	81396186	81431005	-1	nuclear factor I/C [Source:MGI Symbol;Acc:MGI:109591]	-0.668968	6.86832	9.75863	0.00178483	0.0202575	98.397	112.017	86.8562	77.2277	79.0275	223.477	158.483	139.314	81.0501	107.977
ENSMUSG00000097141	AC158975.1	lincRNA	18	82692949	82706174	1		-0.94113	1.90704	9.74734	0.00179583	0.020364	3.5131	2.104	2.82397	2.23912	2.05761	7.53198	4.45968	5.0023	2.57872	4.44714
ENSMUSG00000056124	B4galt6	protein_coding	18	20684599	20746404	-1	UDP-Gal:betaGlcNAc beta 1,4-galactosyltransferase, polypeptide 6 [Source:MGI Symbol;Acc:MGI:1928380]	-0.506859	6.71247	9.74242	0.00180064	0.0204003	68.4751	98.8138	99.9839	79.4846	89.2902	148.968	144.658	122.628	91.8219	101.598
ENSMUSG00000024240	Epc1	protein_coding	18	6435951	6516108	-1	enhancer of polycomb homolog 1 (Drosophila) [Source:MGI Symbol;Acc:MGI:1278322]	-0.529736	5.13252	9.73949	0.00180351	0.0204145	19.3014	32.6365	32.0813	32.6251	27.7143	44.3306	44.2212	44.2175	36.4938	35.8567
ENSMUSG00000005069	Pex5	protein_coding	6	124396816	124415067	-1	peroxisomal biogenesis factor 5 [Source:MGI Symbol;Acc:MGI:1098808]	-0.666017	5.57869	9.73627	0.00180667	0.0204319	39.6738	44.283	39.5865	31.5892	30.5085	81.45	65.8155	67.5311	33.915	41.3457
ENSMUSG00000042594	Sh2b3	protein_coding	5	121815488	121836859	-1	SH2B adaptor protein 3 [Source:MGI Symbol;Acc:MGI:893598]	-0.600225	8.46265	9.72395	0.00181882	0.0205508	218.387	341.962	304.2	282.063	265.076	557.061	476.2	474.754	254.379	343.675
ENSMUSG00000032194	Kank2	protein_coding	9	21766773	21798546	-1	KN motif and ankyrin repeat domains 2 [Source:MGI Symbol;Acc:MGI:2384568]	-0.812419	2.92786	9.71804	0.00182468	0.0205627	5.33022	5.4209	5.80059	7.28812	3.75959	6.01207	8.02742	7.82503	13.1221	12.9094
ENSMUSG00000042514	Klhl14	protein_coding	18	21550377	21654718	-1	kelch-like 14 (Drosophila) [Source:MGI Symbol;Acc:MGI:1921249]	-1.01925	1.03361	9.71632	0.00182639	0.0205627	2.10089	1.17007	1.13926	0.968749	1.29553	2.42948	3.31589	3.21934	2.56436	1.78292
ENSMUSG00000044229	Nxpe4	protein_coding	9	48362041	48400025	1	neurexophilin and PC-esterase domain family, member 4 [Source:MGI Symbol;Acc:MGI:1924792]	-1.37854	0.210262	9.71684	0.00182587	0.0205627	0.51485	0.66833	0.63603	1.09761	0.152416	1.3848	1.94818	0.964729	1.79531	1.82968
ENSMUSG00000053318	Slamf8	protein_coding	1	172581377	172590568	-1	SLAM family member 8 [Source:MGI Symbol;Acc:MGI:1921998]	0.770064	7.23758	9.71842	0.0018243	0.0205627	149.731	192.405	167.632	201.784	246.761	83.2739	66.2145	69.2819	150.708	184.239
ENSMUSG00000069516	Lyz2	protein_coding	10	117277334	117282274	-1	lysozyme 2 [Source:MGI Symbol;Acc:MGI:96897]	0.56173	7.23358	9.70403	0.00183864	0.0206823	188.154	172.856	212.633	182.459	146.051	83.5527	164.792	144.034	95.0519	114.833
ENSMUSG00000040026	Saa3	protein_coding	7	46711998	46715676	-1	serum amyloid A 3 [Source:MGI Symbol;Acc:MGI:98223]	-1.69729	-0.10666	9.70192	0.00184075	0.0206876	0.151427	0.470306	0.508824	0.746373	0.177818	1.3848	2.25331	1.858	0.293778	0.838604
ENSMUSG00000051550	Zfp579	protein_coding	7	4983483	4996158	-1	zinc finger protein 579 [Source:MGI Symbol;Acc:MGI:1915740]	-1.44965	0.402777	9.695	0.0018477	0.0207472	1.36284	0.321788	0.966765	0.395139	0.381039	2.3643	2.58192	1.92946	0.881334	1.42308
ENSMUSG00000038172	Ttc39b	protein_coding	4	83220300	83324255	-1	tetratricopeptide repeat domain 39B [Source:MGI Symbol;Acc:MGI:1917113]	-0.77474	8.10517	9.66853	0.00187451	0.0210295	159.27	248.742	243.777	205.648	164.838	448.524	480.542	413.654	172.056	206.144
ENSMUSG00000002068	Ccne1	protein_coding	7	38097984	38107534	-1	cyclin E1 [Source:MGI Symbol;Acc:MGI:88316]	0.499725	5.01405	9.66151	0.00188169	0.0210913	39.3709	36.1641	35.0834	37.7138	41.8381	22.1737	22.8383	27.2625	34.4699	25.8442
ENSMUSG00000025981	Coq10b	protein_coding	1	55052770	55072701	1	coenzyme Q10 homolog B (S. cerevisiae) [Source:MGI Symbol;Acc:MGI:1915126]	0.485655	4.81826	9.65124	0.00189224	0.0211708	37.3721	32.5459	31.8269	31.4794	32.0835	24.7238	23.2608	23.7252	18.2469	26.3266
ENSMUSG00000030930	Chst15	protein_coding	7	132235780	132317228	-1	carbohydrate (N-acetylgalactosamine 4-sulfate 6-O) sulfotransferase 15 [Source:MGI Symbol;Acc:MGI:1924840]	-0.477447	5.32193	9.64646	0.00189717	0.0211708	24.2888	39.4067	36.8897	35.4527	32.1089	41.6623	47.789	45.1279	46.8413	49.1727
ENSMUSG00000035678	Tnfsf9	protein_coding	17	57105385	57107757	1	tumor necrosis factor (ligand) superfamily, member 9 [Source:MGI Symbol;Acc:MGI:1101058]	-0.684732	5.10162	9.64873	0.00189483	0.0211708	17.8078	32.4264	36.7116	25.2011	20.2205	58.1786	33.4476	33.8727	34.1435	49.9096
ENSMUSG00000037661	Gpr160	protein_coding	3	30855950	30897192	1	G protein-coupled receptor 160 [Source:MGI Symbol;Acc:MGI:1919112]	1.11393	0.376561	9.64967	0.00189385	0.0211708	1.39312	1.65845	2.21338	1.84398	1.44795	0.793728	1.1736	0.535961	0.587556	0.762367
ENSMUSG00000052305	Hbb-b1	protein_coding	7	103826534	103828096	-1	hemoglobin, beta adult major chain [Source:MGI Symbol;Acc:MGI:96021]	-1.47751	5.33813	9.64664	0.00189698	0.0211708	61.7139	11.444	19.4409	8.33282	5.79815	46.2151	83.0284	70.1344	27.291	68.1587
ENSMUSG00000029478	Ncor2	protein_coding	5	125017153	125179219	-1	nuclear receptor co-repressor 2 [Source:MGI Symbol;Acc:MGI:1337080]	-0.443851	6.37732	9.6439	0.00189981	0.0211816	61.57	78.5164	76.7561	73.3861	64.1162	118.418	85.532	94.1147	77.9491	98.6503
ENSMUSG00000032815	Fanca	protein_coding	8	123268300	123318576	-1	Fanconi anemia, complementation group A [Source:MGI Symbol;Acc:MGI:1341823]	0.614187	5.32136	9.6403	0.00190354	0.0212044	36.7755	46.0487	53.5707	56.8614	49.9796	21.1464	24.0546	29.2149	43.8245	38.3666
ENSMUSG00000030530	Furin	protein_coding	7	80388585	80405436	-1	furin (paired basic amino acid cleaving enzyme) [Source:MGI Symbol;Acc:MGI:97513]	-0.644317	7.01992	9.63693	0.00190704	0.0212246	73.1087	109.383	113.951	96.1944	117.36	242.644	162.403	157.787	91.6261	129.475
ENSMUSG00000030399	Ckm	protein_coding	7	19411094	19421583	1	creatine kinase, muscle [Source:MGI Symbol;Acc:MGI:88413]	0.64402	2.85381	9.619	0.00192575	0.0214039	10.7888	7.21524	8.28009	8.41975	9.3408	4.77774	5.23285	5.44893	6.11254	6.22396
ENSMUSG00000055396	D830050J10Rik	protein_coding	6	115675995	115677136	1	RIKEN cDNA D830050J10 gene [Source:MGI Symbol;Acc:MGI:2444203]	-0.986544	0.97195	9.61824	0.00192654	0.0214039	1.86194	1.23616	1.20108	0.925503	1.24879	2.47306	3.26496	2.90669	1.78356	2.17478
ENSMUSG00000027997	Casp6	protein_coding	3	129901425	129914103	1	caspase 6 [Source:MGI Symbol;Acc:MGI:1312921]	0.539715	4.49908	9.61292	0.00193214	0.0214472	26.7722	24.6539	24.1182	29.4159	29.6194	21.4307	21.8524	19.509	13.4159	14.8407
ENSMUSG00000020964	Sel1l	protein_coding	12	91806043	91849157	-1	sel-1 suppressor of lin-12-like (C. elegans) [Source:MGI Symbol;Acc:MGI:1329016]	-0.505666	7.62987	9.60978	0.00193544	0.021465	104.151	183.073	174.069	183.893	179.469	268.905	244.954	229.177	195.428	213.234
ENSMUSG00000046688	Tifa	protein_coding	3	127789872	127832135	1	TRAF-interacting protein with forkhead-associated domain [Source:MGI Symbol;Acc:MGI:2182965]	-0.476969	6.34324	9.60747	0.00193788	0.0214732	66.1431	76.1401	71.3625	66.976	60.7631	109.298	113.205	99.6172	72.4979	73.2126
ENSMUSG00000026510	Trp53bp2	protein_coding	1	182409172	182462432	1	transformation related protein 53 binding protein 2 [Source:MGI Symbol;Acc:MGI:2138319]	-0.518078	4.5385	9.60547	0.00193999	0.0214777	16.8386	20.2974	21.2434	21.4034	16.1815	33.3194	26.7346	28.5846	21.3805	25.2852
ENSMUSG00000058812	0610039K10Rik	protein_coding	2	163644850	163645800	1	RIKEN cDNA 0610039K10 gene [Source:MGI Symbol;Acc:MGI:1915636]	-0.927778	2.91386	9.59075	0.0019556	0.0216316	4.56703	7.02538	6.40329	4.33665	3.60768	13.2039	11.4074	13.0853	4.74713	6.12562
ENSMUSG00000027111	Itga6	protein_coding	2	71745616	71858416	1	integrin alpha 6 [Source:MGI Symbol;Acc:MGI:96605]	-0.516947	5.47274	9.58911	0.00195735	0.0216319	29.6493	36.5354	32.8955	39.909	44.8356	54.0411	60.7925	60.0991	44.0667	39.7447
ENSMUSG00000034987	Hrh2	protein_coding	13	54192129	54222432	1	histamine receptor H2 [Source:MGI Symbol;Acc:MGI:108482]	-0.528623	4.89586	9.58637	0.00196027	0.0216453	17.9895	30.0006	28.4178	25.1791	20.9064	39.146	31.4055	35.4449	31.8259	36.2124
ENSMUSG00000021866	Anxa11	protein_coding	14	25842183	25886804	1	annexin A11 [Source:MGI Symbol;Acc:MGI:108481]	-0.654625	7.21557	9.5812	0.0019658	0.0216723	131.923	124.606	111.839	103.878	108.317	270.374	203.174	196.662	96.1633	133.795
ENSMUSG00000028885	Smpdl3b	protein_coding	4	132732966	132757252	-1	sphingomyelin phosphodiesterase, acid-like 3B [Source:MGI Symbol;Acc:MGI:1916022]	-0.532864	4.7067	9.58087	0.00196615	0.0216723	20.4426	22.5252	23.6349	22.6327	17.9596	37.7443	35.0437	30.657	23.6328	25.5901
ENSMUSG00000025647	Shisa5	protein_coding	9	109038565	109057724	1	shisa homolog 5 (Xenopus laevis) [Source:MGI Symbol;Acc:MGI:1915044]	-0.511169	7.90693	9.57146	0.00197625	0.0217267	215.874	207.306	196.05	173.62	202.738	375.315	295.536	298.316	200.65	227.541
ENSMUSG00000035517	Tdrd7	protein_coding	4	45965334	46034761	1	tudor domain containing 7 [Source:MGI Symbol;Acc:MGI:2140279]	-0.464083	5.15998	9.57196	0.00197572	0.0217267	29.0133	29.1837	33.4552	29.9867	29.3908	41.2401	45.9582	46.9502	34.8943	36.1108
ENSMUSG00000060216	Arrb2	protein_coding	11	70432635	70440828	1	arrestin, beta 2 [Source:MGI Symbol;Acc:MGI:99474]	-0.623416	8.45254	9.57391	0.00197361	0.0217267	258.667	315.897	335.086	248.981	228.674	617.538	443.996	465.107	265.51	312.291
ENSMUSG00000027962	Vcam1	protein_coding	3	116110020	116129688	-1	vascular cell adhesion molecule 1 [Source:MGI Symbol;Acc:MGI:98926]	-1.30938	3.98731	9.5677	0.00198031	0.0217524	15.7181	10.0249	11.1941	4.43434	4.24224	16.4825	47.6951	26.6908	6.69161	14.0276
ENSMUSG00000032556	Bfsp2	protein_coding	9	103424920	103480328	-1	beaded filament structural protein 2, phakinin [Source:MGI Symbol;Acc:MGI:1333828]	-0.669207	3.25367	9.56451	0.00198375	0.0217712	9.17463	8.01723	7.50464	5.65729	6.51094	14.6347	11.8099	13.0106	9.27718	8.95349
ENSMUSG00000021365	Nedd9	protein_coding	13	41309916	41487320	-1	neural precursor cell expressed, developmentally down-regulated gene 9 [Source:MGI Symbol;Acc:MGI:97302]	0.419321	5.97081	9.55312	0.0019961	0.0218877	69.1717	79.853	67.6227	67.5248	76.7413	47.7926	46.8736	48.1293	59.0494	64.1151
ENSMUSG00000004771	Rab11a	protein_coding	9	64715299	64737758	-1	RAB11a, member RAS oncogene family [Source:MGI Symbol;Acc:MGI:1858202]	0.402492	6.70643	9.54501	0.00200493	0.0219655	135.345	118.146	111.28	101.156	132.068	86.8373	94.686	84.6818	85.8484	93.6695
ENSMUSG00000029415	Sdad1	protein_coding	5	92284010	92310024	-1	SDA1 domain containing 1 [Source:MGI Symbol;Acc:MGI:2140779]	0.451891	8.43451	9.53543	0.00201543	0.0220423	349.281	409.736	381.872	451.38	419.88	235.872	273.496	256.296	348.192	335.137
ENSMUSG00000039770	Ypel5	protein_coding	17	72836704	72851195	1	yippee-like 5 (Drosophila) [Source:MGI Symbol;Acc:MGI:1916937]	-0.856928	4.9843	9.53672	0.00201401	0.0220423	23.2591	24.2084	24.8306	19.0984	21.7192	57.7733	54.5959	50.9163	18.9324	19.3387
ENSMUSG00000025584	Pde8a	protein_coding	7	81213596	81334533	1	phosphodiesterase 8A [Source:MGI Symbol;Acc:MGI:1277116]	-0.441978	5.59201	9.52951	0.00202194	0.0220943	40.1886	42.2285	42.7412	34.1795	46.3852	62.6708	57.2247	56.4188	47.3962	51.3581
ENSMUSG00000046223	Plaur	protein_coding	7	24462500	24475873	1	plasminogen activator, urokinase receptor [Source:MGI Symbol;Acc:MGI:97612]	-1.63539	1.95613	9.52509	0.00202682	0.0221093	5.39079	0.965365	1.60279	0.834182	0.508052	10.386	5.82106	3.78746	2.15437	6.40388
ENSMUSG00000066571	4931406P16Rik	protein_coding	7	34236707	34313551	-1	RIKEN cDNA 4931406P16 gene [Source:MGI Symbol;Acc:MGI:1924311]	-0.698712	5.91621	9.52515	0.00202675	0.0221093	37.9045	53.2124	52.9693	45.8517	41.6268	99.4501	99.0908	85.4089	40.6641	45.1362
ENSMUSG00000030792	Dkkl1	protein_coding	7	45207525	45211883	-1	dickkopf-like 1 [Source:MGI Symbol;Acc:MGI:1354963]	-1.29218	0.170387	9.52192	0.00203032	0.0221284	0.605706	0.594071	0.559706	1.0098	0.355637	1.57057	2.04206	2.14384	0.783408	1.0419
ENSMUSG00000031012	Cask	protein_coding	X	13517080	13851367	-1	calcium/calmodulin-dependent serine protein kinase (MAGUK family) [Source:MGI Symbol;Acc:MGI:1309489]	-0.989856	3.4178	9.51889	0.00203367	0.0221458	5.90564	6.85657	6.10589	11.92	5.05512	12.4294	22.2984	20.6524	7.37709	7.34413
ENSMUSG00000029413	Naaa	protein_coding	5	92257659	92278170	-1	N-acylethanolamine acid amidase [Source:MGI Symbol;Acc:MGI:1914361]	0.540502	10.8259	9.51076	0.0020427	0.0222249	1685.11	2121.55	2165.43	2172.3	2694.66	1028.03	1330.89	1369.34	1898.49	1708.03
ENSMUSG00000041594	Tmtc4	protein_coding	14	122918971	122984035	-1	transmembrane and tetratricopeptide repeat containing 4 [Source:MGI Symbol;Acc:MGI:1921050]	1.06265	3.60983	9.49785	0.00205713	0.0223626	11.7904	14.302	15.902	18.9689	21.8854	2.85438	5.26383	4.57496	14.6275	11.792
ENSMUSG00000021254	1700020O03Rik	protein_coding	12	86241890	86291414	1	RIKEN cDNA 1700020O03 gene [Source:MGI Symbol;Acc:MGI:1917623]	-0.412123	5.725	9.4945	0.00206089	0.022365	45.0485	47.9757	46.7851	45.2568	43.1174	63.0151	66.9898	63.6393	53.5665	51.7937
ENSMUSG00000083287	Gm13502	pseudogene	2	53696121	53696804	-1	predicted gene 13502 [Source:MGI Symbol;Acc:MGI:3649894]	1.34686	1.07967	9.49585	0.00205937	0.022365	3.61788	1.7134	1.42394	4.83079	3.31987	0.507817	0.698057	1.38421	2.30583	0.931358
ENSMUSG00000017765	Slc12a4	protein_coding	8	105943590	105966115	-1	solute carrier family 12, member 4 [Source:MGI Symbol;Acc:MGI:1309465]	-0.616416	5.24485	9.48478	0.00207183	0.0224452	19.6431	37.8344	35.5317	28.6928	28.866	65.1789	43.2035	43.7369	33.4669	41.5091
ENSMUSG00000086918	4930429F24Rik	lincRNA	9	79793641	79803235	1	RIKEN cDNA 4930429F24 gene [Source:MGI Symbol;Acc:MGI:1921883]	-1.52811	-0.53399	9.48634	0.00207008	0.0224452	0.211997	0.321788	0.4325	0.285378	0.381039	1.21592	1.68998	0.893268	0.456988	0.381183
ENSMUSG00000063108	Zfp26	protein_coding	9	20432972	20460162	-1	zinc finger protein 26 [Source:MGI Symbol;Acc:MGI:99173]	-0.511956	4.48512	9.47459	0.00208337	0.0225508	14.3319	19.4427	21.222	20.655	17.0751	27.1274	29.939	27.876	21.7265	23.519
ENSMUSG00000022799	Arhgap31	protein_coding	16	38598340	38713274	-1	Rho GTPase activating protein 31 [Source:MGI Symbol;Acc:MGI:1333857]	-0.502092	5.57656	9.46681	0.00209223	0.0226273	33.859	41.4117	38.2635	44.1238	40.9998	61.4548	65.1817	62.9218	38.5502	48.7915
ENSMUSG00000042510	AA986860	protein_coding	1	130731976	130744621	1	expressed sequence AA986860 [Source:MGI Symbol;Acc:MGI:2138143]	-2.04793	-0.811433	9.46385	0.00209561	0.0226444	0.211997	0.123765	0.407059	0.0439043	0.203221	1.51991	1.1736	0.964729	0.16321	0.203298
ENSMUSG00000015092	Edf1	protein_coding	2	25557847	25562082	1	endothelial differentiation-related factor 1 [Source:MGI Symbol;Acc:MGI:1891227]	0.439676	6.34013	9.46067	0.00209924	0.0226449	114.064	88.317	81.7593	84.0487	100.624	60.7999	59.6499	65.6427	79.9478	74.7346
ENSMUSG00000050195	Scd4	protein_coding	19	44333092	44346743	1	stearoyl-coenzyme A desaturase 4 [Source:MGI Symbol;Acc:MGI:2670997]	0.655167	3.66149	9.46167	0.0020981	0.0226449	12.8482	12.9124	11.4175	16.8222	23.6686	8.32148	8.61399	10.9286	9.9643	10.7379
ENSMUSG00000032515	Csrnp1	protein_coding	9	119971166	119977250	-1	cysteine-serine-rich nuclear protein 1 [Source:MGI Symbol;Acc:MGI:2387989]	-0.898128	4.34304	9.45785	0.00210247	0.0226603	17.0203	16.3122	15.4428	11.5468	10.7199	48.0797	29.0583	26.1906	12.1755	14.8407
ENSMUSG00000078922	Tgtp1	protein_coding	11	48985327	48994172	-1	T cell specific GTPase 1 [Source:MGI Symbol;Acc:MGI:98734]	0.668468	4.45354	9.44617	0.00211591	0.0227858	18.1215	27.0542	27.7708	31.1348	31.0898	16.8242	21.8107	21.4559	9.88889	13.6405
ENSMUSG00000020109	Dnajb12	protein_coding	10	59879556	59899302	1	DnaJ (Hsp40) homolog, subfamily B, member 12 [Source:MGI Symbol;Acc:MGI:1931881]	-0.613501	5.51066	9.42976	0.00213493	0.0229564	32.5264	39.1592	40.7568	36.0674	32.6678	65.7612	65.2522	69.9965	33.8497	37.9405
ENSMUSG00000039568	Fam100a	protein_coding	16	4874778	4880315	-1	family with sequence similarity 100, member A [Source:MGI Symbol;Acc:MGI:1916255]	0.410353	5.41147	9.42935	0.0021354	0.0229564	49.0925	47.5257	49.1269	46.6051	51.8467	38.6563	33.6823	34.1586	35.0575	39.389
ENSMUSG00000038332	Sesn1	protein_coding	10	41810574	41908424	1	sestrin 1 [Source:MGI Symbol;Acc:MGI:2155278]	-0.961688	3.28743	9.4221	0.00214386	0.0230278	11.781	5.09911	5.64794	5.50999	5.10593	10.9095	18.848	18.0797	9.62939	6.17517
ENSMUSG00000032202	Rab27a	protein_coding	9	73044865	73097592	1	RAB27A, member RAS oncogene family [Source:MGI Symbol;Acc:MGI:1861441]	-0.454768	5.75336	9.40835	0.00216	0.0231814	52.757	50.1	38.3399	46.9776	40.4918	62.5694	54.3612	52.2026	68.1549	71.7387
ENSMUSG00000078716	Tmem8b	protein_coding	4	43668971	43692668	1	transmembrane protein 8B [Source:MGI Symbol;Acc:MGI:2441680]	-1.01231	1.90696	9.39568	0.00217498	0.0233223	2.21083	1.95548	3.46	1.99765	2.71808	6.52529	6.43133	6.36007	2.35022	2.79535
ENSMUSG00000056529	Ptafr	protein_coding	4	132564067	132582683	1	platelet-activating factor receptor [Source:MGI Symbol;Acc:MGI:106066]	-1.25428	0.785587	9.39276	0.00217844	0.0233397	0.999415	1.01487	1.37382	1.25127	0.355637	1.36791	2.11248	1.60788	4.11289	2.61746
ENSMUSG00000008136	Fhl2	protein_coding	1	43123074	43163961	-1	four and a half LIM domains 2 [Source:MGI Symbol;Acc:MGI:1338762]	1.32004	2.66696	9.37379	0.0022011	0.0235624	11.6901	5.32188	7.30162	8.6272	12.3711	1.01327	1.61957	2.10811	6.23462	6.96295
ENSMUSG00000002332	Dhrs1	protein_coding	14	55739020	55745690	-1	dehydrogenase/reductase (SDR family) member 1 [Source:MGI Symbol;Acc:MGI:1196314]	0.447183	5.46375	9.36882	0.00220707	0.0235863	62.1455	49.7287	44.7765	44.8263	54.3362	34.9916	34.5038	37.3743	40.1823	37.8896
ENSMUSG00000096979	AL627077.2	lincRNA	4	146509094	146511764	-1		-0.534528	6.80901	9.36952	0.00220624	0.0235863	70.2762	105.976	101.582	92.8359	90.3096	165.9	155.618	140.475	91.7025	103.271
ENSMUSG00000005886	Ncoa2	protein_coding	1	13139105	13374083	-1	nuclear receptor coactivator 2 [Source:MGI Symbol;Acc:MGI:1276533]	-0.432108	6.63371	9.36446	0.00221233	0.0236226	75.5619	90.9919	86.3983	94.987	77.3256	131.05	120.81	121.449	89.8308	101.801
ENSMUSG00000030084	Plxna1	protein_coding	6	89316316	89362613	-1	plexin A1 [Source:MGI Symbol;Acc:MGI:107685]	-0.777009	9.15001	9.35359	0.00222549	0.023743	238.911	651.641	484.707	369.989	363.182	1034.72	772.465	748.034	367.765	632.305
ENSMUSG00000024812	Tjp2	protein_coding	19	24094523	24225026	-1	tight junction protein 2 [Source:MGI Symbol;Acc:MGI:1341872]	-0.504564	4.73143	9.32154	0.00226475	0.0241007	21.9266	21.4361	21.8031	24.4986	20.6777	39.9735	31.2882	28.656	24.1551	30.0118
ENSMUSG00000031996	Aplp2	protein_coding	9	31149557	31211815	-1	amyloid beta (A4) precursor-like protein 2 [Source:MGI Symbol;Acc:MGI:88047]	-0.471128	6.60491	9.32384	0.00226192	0.0241007	62.2666	96.586	88.7897	83.1109	79.815	127.655	128.345	119.305	90.0919	94.686
ENSMUSG00000062038	Gm10108	protein_coding	5	13121449	13121766	-1	predicted pseudogene 10108 [Source:MGI Symbol;Acc:MGI:3642431]	0.936069	2.30861	9.32302	0.00226292	0.0241007	6.92958	5.81694	3.61977	7.44683	8.60539	1.85868	2.37396	3.32867	4.68413	4.50457
ENSMUSG00000037997	Parp11	protein_coding	6	127446840	127494241	1	poly (ADP-ribose) polymerase family, member 11 [Source:MGI Symbol;Acc:MGI:2141505]	0.744254	4.05944	9.31756	0.00226968	0.0241179	18.898	22.4262	19.1827	25.5962	18.6201	7.46442	9.60005	8.64683	17.7246	18.2714
ENSMUSG00000044328	Trp53i13	protein_coding	11	77508099	77515980	-1	transformation related protein 53 inducible protein 13 [Source:MGI Symbol;Acc:MGI:1915125]	-0.833541	2.84391	9.31561	0.0022721	0.0241179	4.31051	4.41221	5.50853	5.96901	5.60382	10.7672	11.3506	12.4357	6.04171	4.64256
ENSMUSG00000096727	Psmb9	protein_coding	17	34181988	34187764	-1	proteasome (prosome, macropain) subunit, beta type 9 (large multifunctional peptidase 2) [Source:MGI Symbol;Acc:MGI:1346526]	0.603901	8.29858	9.31618	0.0022714	0.0241179	434.711	307.719	343.485	355.375	470	169.551	195.348	212.527	365.908	295.993
ENSMUSG00000042099	Kank3	protein_coding	17	33810520	33822918	1	KN motif and ankyrin repeat domains 3 [Source:MGI Symbol;Acc:MGI:1098615]	0.562275	3.42346	9.3012	0.00229003	0.0242878	11.7683	14.0233	14.6228	12.3169	11.3237	7.4857	8.21497	8.55143	7.86672	10.6477
ENSMUSG00000092412	Gm20507	processed_transcript	17	33630759	33645705	1	predicted gene 20507 [Source:MGI Symbol;Acc:MGI:5141972]	-1.05798	1.82601	9.29722	0.00229501	0.0243202	1.58907	2.93248	3.6101	2.321	0.921353	5.77277	6.59141	3.94574	3.15877	3.85453
ENSMUSG00000062545	Tlr12	protein_coding	4	128615446	128618619	-1	toll-like receptor 12 [Source:MGI Symbol;Acc:MGI:3045221]	1.07332	6.67651	9.29331	0.00229993	0.0243518	92.3096	123.74	134.889	142.645	205.355	28.8613	30.7014	34.8374	104.944	127.9
ENSMUSG00000008318	Relt	protein_coding	7	100845848	100863446	-1	RELT tumor necrosis factor receptor [Source:MGI Symbol;Acc:MGI:2443373]	-0.787122	6.38795	9.28056	0.00231598	0.0244837	38.5532	86.1155	71.3117	61.7295	51.4911	151.484	134.471	115.267	49.8443	73.8225
ENSMUSG00000039616	Mocos	protein_coding	18	24653691	24701556	1	molybdenum cofactor sulfurase [Source:MGI Symbol;Acc:MGI:1915841]	0.78852	1.683	9.28034	0.00231626	0.0244837	4.48223	4.38127	4.04515	2.87573	4.36925	2.21231	2.67581	2.39396	2.05645	2.13463
ENSMUSG00000042638	Gucy2c	protein_coding	6	136697285	136781765	-1	guanylate cyclase 2c [Source:MGI Symbol;Acc:MGI:106903]	0.43936	5.63618	9.27611	0.00232162	0.0245198	61.0249	51.6347	55.36	54.7706	65.1069	50.9168	43.7753	38.3748	38.8113	37.051
ENSMUSG00000034349	Smc4	protein_coding	3	69004738	69034623	1	structural maintenance of chromosomes 4 [Source:MGI Symbol;Acc:MGI:1917349]	0.404927	8.0648	9.25529	0.00234817	0.0247794	284.561	333.274	303.335	291.569	322.664	206.808	222.608	209.275	274.617	228.863
ENSMUSG00000038085	4921517L17Rik	protein_coding	2	156312299	156375638	1	RIKEN cDNA 4921517L17 gene [Source:MGI Symbol;Acc:MGI:1918123]	-0.462364	5.54743	9.25182	0.00235261	0.0248056	38.9872	41.3001	41.1758	35.7364	40.5794	62.7231	58.5871	59.7907	42.5293	44.5952
ENSMUSG00000028893	Sesn2	protein_coding	4	132492032	132510501	-1	sestrin 2 [Source:MGI Symbol;Acc:MGI:2651874]	-0.584329	5.99611	9.24408	0.00236259	0.0248898	53.7867	64.7785	48.2365	36.9455	53.0407	111.358	79.6405	71.8187	51.3132	64.9537
ENSMUSG00000051498	Tlr6	protein_coding	5	64953106	64960048	-1	toll-like receptor 6 [Source:MGI Symbol;Acc:MGI:1341296]	-0.637195	3.99781	9.24256	0.00236454	0.0248898	8.31756	14.7033	15.2774	12.3389	12.1229	20.2004	23.2434	23.3307	15.5014	13.7846
ENSMUSG00000024772	Ehd1	protein_coding	19	6276725	6300096	1	EH-domain containing 1 [Source:MGI Symbol;Acc:MGI:1341878]	-0.590052	6.82774	9.23913	0.00236897	0.0249157	121.414	97.3781	81.7425	72.5299	82.5331	206.099	135.598	111.873	98.742	123.859
ENSMUSG00000045594	Glb1	protein_coding	9	114401076	114474376	1	galactosidase, beta 1 [Source:MGI Symbol;Acc:MGI:88151]	-0.458947	5.96619	9.22501	0.00238731	0.0250877	47.0616	57.3026	48.6855	54.7294	57.1063	76.1881	87.1492	79.7249	63.4015	51.8244
ENSMUSG00000026923	Notch1	protein_coding	2	26457903	26516663	-1	notch 1 [Source:MGI Symbol;Acc:MGI:97363]	-0.783189	6.9002	9.2143	0.00240132	0.0251929	44.7108	119.835	104.734	101.034	71.6951	224.147	171.627	151.676	79.0968	121.707
ENSMUSG00000047875	Gpr157	protein_coding	4	150087365	150105927	1	G protein-coupled receptor 157 [Source:MGI Symbol;Acc:MGI:2442046]	0.556349	5.33548	9.21556	0.00239967	0.0251929	32.6476	50.1247	51.1113	57.0098	50.9068	31.2763	39.9024	38.6249	23.339	28.6142
ENSMUSG00000027456	Sdcbp2	protein_coding	2	151572622	151590005	1	syndecan binding protein (syntenin) 2 [Source:MGI Symbol;Acc:MGI:2385156]	-1.51316	-0.174598	9.20934	0.00240783	0.0252195	0.696562	0.4208	0.381618	0.351235	0.304831	2.17853	1.61957	1.28631	0.554914	0.381183
ENSMUSG00000035158	Mitf	protein_coding	6	97807058	98021349	1	microphthalmia-associated transcription factor [Source:MGI Symbol;Acc:MGI:104554]	0.638771	2.91471	9.20932	0.00240785	0.0252195	6.78391	9.77742	10.0747	8.45158	10.8469	6.72136	6.43133	5.0023	5.22272	5.59069
ENSMUSG00000020883	Fbxl20	protein_coding	11	98082556	98150403	-1	F-box and leucine-rich repeat protein 20 [Source:MGI Symbol;Acc:MGI:1919444]	-0.94605	5.32569	9.20621	0.00241196	0.0252416	21.9569	34.6294	35.7703	24.1035	21.262	72.4319	75.9084	67.2531	19.2914	26.1492
ENSMUSG00000040479	Dgkz	protein_coding	2	91932824	91975864	-1	diacylglycerol kinase zeta [Source:MGI Symbol;Acc:MGI:1278339]	-0.41206	7.50002	9.19173	0.00243111	0.0254209	164.094	168.454	163.789	158.861	125.88	224.672	184.811	191.928	197.662	225.472
ENSMUSG00000001962	Fam50a	protein_coding	X	74313033	74320149	1	family with sequence similarity 50, member A [Source:MGI Symbol;Acc:MGI:1351626]	0.524756	5.1189	9.18899	0.00243475	0.0254379	44.0046	42.6493	39.8663	37.7577	41.6857	22.8155	22.627	23.9038	35.4818	36.3649
ENSMUSG00000025324	Atp10a	protein_coding	7	58658202	58829426	1	ATPase, class V, type 10A [Source:MGI Symbol;Acc:MGI:1330809]	-1.57516	0.569275	9.18686	0.00243759	0.0254465	1.15084	0.445553	0.814118	0.658565	0.609663	0.523523	0.985824	1.32204	4.04761	3.98972
ENSMUSG00000032376	Usp3	protein_coding	9	66514637	66593142	-1	ubiquitin specific peptidase 3 [Source:MGI Symbol;Acc:MGI:2152450]	-0.687502	6.25839	9.18027	0.00244638	0.0255172	56.573	73.6895	60.6767	53.9145	49.9923	133.227	116.046	108.836	48.506	60.8369
ENSMUSG00000038712	Fam63a	protein_coding	3	95281345	95296166	1	family with sequence similarity 63, member A [Source:MGI Symbol;Acc:MGI:1922257]	-0.760123	3.16977	9.17272	0.00245649	0.0256015	8.51017	6.28725	6.51294	6.73931	5.35995	15.2328	13.7076	12.5415	6.8225	7.36955
ENSMUSG00000036053	Fmnl2	protein_coding	2	52857860	53134202	1	formin-like 2 [Source:MGI Symbol;Acc:MGI:1918659]	0.490601	5.98752	9.16972	0.00246052	0.0256223	56.5124	69.4568	70.1668	74.7032	102.449	42.5067	47.6482	49.63	59.8328	61.8788
ENSMUSG00000031532	Tmem66	protein_coding	8	34154563	34170845	1	transmembrane protein 66 [Source:MGI Symbol;Acc:MGI:1915137]	-0.423739	7.10072	9.1669	0.00246431	0.0256407	100.79	135.547	116.114	111.473	126.175	194.126	141.77	142.494	145.649	155.243
ENSMUSG00000030189	Csda	protein_coding	6	131364858	131388450	-1	cold shock domain protein A [Source:MGI Symbol;Acc:MGI:2137670]	0.572422	6.68779	9.16342	0.00246901	0.0256684	153.88	109.606	110.186	100.19	145.989	54.7504	71.3565	75.892	117.087	91.8906
ENSMUSG00000019823	Mical1	protein_coding	10	41476314	41487032	1	microtubule associated monoxygenase, calponin and LIM domain containing 1 [Source:MGI Symbol;Acc:MGI:2385847]	-0.400343	7.49415	9.15748	0.00247704	0.0257306	168.401	158.874	175.551	134.796	144.02	211.052	197.94	213.629	210.837	182.955
ENSMUSG00000037443	Ccdc21	protein_coding	4	134129858	134187112	-1	coiled-coil domain containing 21 [Source:MGI Symbol;Acc:MGI:1917262]	-0.884822	9.98214	9.15179	0.00248475	0.0257895	480.812	932.355	935.002	706.853	521.832	2064.77	1611.6	1504.13	545.018	772.703
ENSMUSG00000075528	Aarsd1	protein_coding	11	101406839	101417615	-1	alanyl-tRNA synthetase domain containing 1 [Source:MGI Symbol;Acc:MGI:1916934]	0.492653	4.77356	9.144	0.00249535	0.0258783	38.6743	27.9929	27.1676	32.8167	33.8937	19.9422	21.333	21.3677	26.7165	23.1317
ENSMUSG00000032024	Clmp	protein_coding	9	40685962	40785319	1	CXADR-like membrane protein [Source:MGI Symbol;Acc:MGI:1918816]	0.794464	2.25788	9.14026	0.00250045	0.0259099	5.24935	5.7917	5.94204	5.5697	7.66422	2.46613	2.37983	3.18289	4.7246	4.45807
ENSMUSG00000031381	Piga	protein_coding	X	164419793	164433916	1	phosphatidylinositol glycan anchor biosynthesis, class A [Source:MGI Symbol;Acc:MGI:99461]	0.546415	3.81767	9.13106	0.00251307	0.0260192	12.9621	15.7429	18.0124	20.3277	16.8927	10.1327	10.7511	10.2547	13.7423	11.7659
ENSMUSG00000020814	Mxra7	protein_coding	11	116803062	116828046	-1	matrix-remodelling associated 7 [Source:MGI Symbol;Acc:MGI:1914872]	1.18276	0.306299	9.12571	0.00252042	0.0260341	1.93826	1.28715	1.50103	1.80008	1.75278	0.439084	0.844992	0.357307	0.718124	1.21979
ENSMUSG00000027184	Caprin1	protein_coding	2	103762941	103797649	-1	cell cycle associated protein 1 [Source:MGI Symbol;Acc:MGI:1858234]	0.493866	9.20644	9.1249	0.00252153	0.0260341	739.265	671.176	632.392	738.544	694.507	369.875	398.062	431.448	625.421	608.521
ENSMUSG00000042178	Armc5	protein_coding	7	128237357	128245100	1	armadillo repeat containing 5 [Source:MGI Symbol;Acc:MGI:2384586]	-0.478153	5.24685	9.12402	0.00252275	0.0260341	30.7787	33.1613	32.1162	31.6915	31.7609	47.0466	49.1393	52.7528	36.7232	33.0722
ENSMUSG00000047090	Tmem198b	protein_coding	10	128800036	128804370	-1	transmembrane protein 198b [Source:MGI Symbol;Acc:MGI:1921077]	-0.796089	2.78136	9.12618	0.00251977	0.0260341	3.88227	4.04587	7.04924	5.09115	5.02946	11.6149	11.0171	8.44996	5.46623	6.27911
ENSMUSG00000019564	Arid3a	protein_coding	10	79927043	79955018	1	AT rich interactive domain 3A (BRIGHT-like) [Source:MGI Symbol;Acc:MGI:1328360]	-0.429825	5.87529	9.11944	0.00252908	0.026078	49.3651	61.4863	49.7884	49.8973	40.8728	72.1448	74.8287	62.5288	57.7437	66.4276
ENSMUSG00000027368	Dusp2	protein_coding	2	127336159	127338376	1	dual specificity phosphatase 2 [Source:MGI Symbol;Acc:MGI:101911]	-1.44641	5.15664	9.09965	0.00255659	0.0263402	24.4705	23.7628	15.9262	13.6981	18.1883	118.299	63.7734	54.8824	7.60558	13.1381
ENSMUSG00000054404	Slfn5	protein_coding	11	82951349	82962941	1	schlafen 5 [Source:MGI Symbol;Acc:MGI:1329004]	-0.877718	5.72266	9.08764	0.00257342	0.026492	32.4356	35.5452	57.7515	36.9016	24.4373	73.5803	106.657	88.7194	29.6063	39.7701
ENSMUSG00000038733	Wdr26	protein_coding	1	181173228	181211552	-1	WD repeat domain 26 [Source:MGI Symbol;Acc:MGI:1923825]	-0.55535	8.47194	9.08595	0.00257581	0.026495	280.957	335.675	301.885	283.183	244.703	552.925	487.206	459.461	265.706	327.998
ENSMUSG00000082389	Mkrn1-ps1	pseudogene	5	88838009	88839402	-1	makorin, ring finger protein 1, pseudogene 1 [Source:MGI Symbol;Acc:MGI:2663191]	-1.27945	1.88963	9.07911	0.00258545	0.0265725	2.15147	3.12011	2.0386	1.52853	1.85846	8.27589	7.59319	6.45368	1.71109	1.49399
ENSMUSG00000028194	Ddah1	protein_coding	3	145758675	145894277	1	dimethylarginine dimethylaminohydrolase 1 [Source:MGI Symbol;Acc:MGI:1916469]	-2.13432	-0.487004	9.07487	0.00259146	0.0266123	0.726848	0.024753	0.305294	0.197569	0	0.523523	1.64304	1.21484	0.587556	1.47391
ENSMUSG00000028383	Hsdl2	protein_coding	4	59581563	59618689	1	hydroxysteroid dehydrogenase like 2 [Source:MGI Symbol;Acc:MGI:1919729]	0.415193	5.31321	9.0734	0.00259354	0.0266123	50.6068	44.9761	39.6883	45.3093	47.7569	32.678	35.208	33.4082	33.1969	34.2049
ENSMUSG00000022545	Ercc4	protein_coding	16	13109684	13150617	1	excision repair cross-complementing rodent repair deficiency, complementation group 4 [Source:MGI Symbol;Acc:MGI:1354163]	-0.596058	4.76407	9.07054	0.0025976	0.0266323	19.3523	21.8074	24.1946	22.1497	21.2112	38.3016	40.4657	38.7678	22.066	22.083
ENSMUSG00000052675	Zfp112	protein_coding	7	24112314	24127952	1	zinc finger protein 112 [Source:MGI Symbol;Acc:MGI:1929115]	-1.66096	-0.449112	9.05902	0.00261401	0.0267788	0.272568	0.346541	0.356177	0.439043	0.203221	1.65501	1.45526	1.3935	0.32642	0.22871
ENSMUSG00000030589	Rasgrp4	protein_coding	7	29134854	29153961	1	RAS guanyl releasing protein 4 [Source:MGI Symbol;Acc:MGI:2386851]	0.517019	6.92558	9.03642	0.00264653	0.0270899	96.1771	165.649	171.696	141.826	145.214	95.7988	81.5434	87.8593	96.1698	134.54
ENSMUSG00000024998	Plce1	protein_coding	19	38524197	38785098	1	phospholipase C, epsilon 1 [Source:MGI Symbol;Acc:MGI:1921305]	-0.438869	5.53706	9.03308	0.00265137	0.0271174	35.2824	47.3772	44.2677	37.8675	33.3536	49.1098	54.103	53.5961	50.0728	57.8128
ENSMUSG00000050668	Ccdc75	protein_coding	17	78835516	78848299	1	coiled-coil domain containing 75 [Source:MGI Symbol;Acc:MGI:1858435]	0.502612	3.909	9.02885	0.00265752	0.0271583	19.2615	18.2924	16.1806	16.5958	17.9851	11.6019	11.0553	11.3981	12.5345	14.8407
ENSMUSG00000028965	Tnfrsf9	protein_coding	4	150914562	150946102	1	tumor necrosis factor receptor superfamily, member 9 [Source:MGI Symbol;Acc:MGI:1101059]	0.757907	2.67726	9.02318	0.00266577	0.0272206	9.99415	8.01996	11.0669	4.93924	6.09663	4.76237	4.81176	3.96611	4.37403	5.43822
ENSMUSG00000058709	Egln2	protein_coding	7	27158658	27166802	-1	EGL nine homolog 2 (C. elegans) [Source:MGI Symbol;Acc:MGI:1932287]	-0.471071	5.74064	9.01909	0.00267174	0.0272375	49.8799	45.3722	41.2028	42.4548	46.3852	71.4187	73.8899	66.2805	48.0817	47.775
ENSMUSG00000074916	Chst14	protein_coding	2	118926497	118928585	1	carbohydrate (N-acetylgalactosamine 4-0) sulfotransferase 14 [Source:MGI Symbol;Acc:MGI:1919386]	-0.564978	3.72388	9.01936	0.00267135	0.0272375	8.81303	11.3864	10.609	10.6907	11.9646	17.7829	17.8622	17.7224	12.2734	12.1725
ENSMUSG00000002846	Timmdc1	protein_coding	16	38498347	38522663	-1	translocase of inner mitochondrial membrane domain containing 1 [Source:MGI Symbol;Acc:MGI:1922139]	0.755993	3.83002	9.01359	0.0026798	0.0272976	18.7163	18.3172	15.4682	16.6836	20.3983	7.19422	7.37021	6.46726	15.8314	15.476
ENSMUSG00000025855	Prkar1b	protein_coding	5	139017306	139150001	-1	protein kinase, cAMP dependent regulatory, type I beta [Source:MGI Symbol;Acc:MGI:97759]	1.59648	0.0481393	9.01007	0.00268496	0.0273281	1.99883	1.11388	1.42471	1.08619	1.86658	0.202654	0.11736	0.285846	1.30568	0.559069
ENSMUSG00000023965	Fbxl17	protein_coding	17	63057452	63500017	-1	F-box and leucine-rich repeat protein 17 [Source:MGI Symbol;Acc:MGI:1354704]	-0.491665	5.50003	9.00087	0.00269851	0.027432	37.0692	42.0553	38.7889	36.4406	34.7254	63.2112	56.4032	60.4206	37.3098	44.4107
ENSMUSG00000025017	Pik3ap1	protein_coding	19	41274218	41385070	-1	phosphoinositide-3-kinase adaptor protein 1 [Source:MGI Symbol;Acc:MGI:1933177]	-0.443626	7.56318	9.00019	0.00269951	0.027432	167.569	159.929	170.354	160.646	147.615	261.441	236.113	235.573	169.967	176.615
ENSMUSG00000037172	E330009J07Rik	protein_coding	6	40401375	40436135	-1	RIKEN cDNA E330009J07 gene [Source:MGI Symbol;Acc:MGI:2444256]	-0.698425	2.34724	8.9958	0.00270601	0.0274759	3.48281	4.05948	4.65574	3.38063	3.75959	6.70447	6.59563	4.43061	5.84292	7.29331
ENSMUSG00000025757	Hspa4l	protein_coding	3	40744495	40796103	1	heat shock protein 4 like [Source:MGI Symbol;Acc:MGI:107422]	0.750872	3.08047	8.97656	0.00273464	0.0277443	7.6319	11.3864	10.2019	11.3054	12.5743	4.39084	5.02301	4.39488	7.67087	9.63124
ENSMUSG00000007659	Bcl2l1	protein_coding	2	152780668	152831728	-1	BCL2-like 1 [Source:MGI Symbol;Acc:MGI:88139]	-0.526612	5.37884	8.96571	0.00275094	0.0278831	44.5194	36.4611	33.4552	24.3669	32.4645	61.7588	42.8833	42.6267	44.4258	51.4598
ENSMUSG00000058818	Lilrb3	protein_coding	7	3711409	3720391	-1	leukocyte immunoglobulin-like receptor, subfamily B (with TM and ITIM domains), member 3 [Source:MGI Symbol;Acc:MGI:894311]	0.535572	5.84669	8.96452	0.00275274	0.0278831	47.6788	84.5095	91.6697	56.3903	62.3566	39.6937	53.8772	52.1768	39.8046	47.1582
ENSMUSG00000062070	Pgk1	protein_coding	X	106187100	106203699	1	phosphoglycerate kinase 1 [Source:MGI Symbol;Acc:MGI:97555]	0.395769	9.72134	8.95349	0.0027694	0.0280294	1117.44	864.787	922.497	955.715	964.125	752.543	762.188	724.655	677.756	696.401
ENSMUSG00000024236	Svil	protein_coding	18	4920540	5119299	1	supervillin [Source:MGI Symbol;Acc:MGI:2147319]	0.574436	6.20196	8.95136	0.00277263	0.0280396	51.697	103.814	98.4828	98.675	90.7889	61.5055	44.1039	49.1297	56.5033	81.9799
ENSMUSG00000030688	Stard10	protein_coding	7	101317086	101346626	1	START domain containing 10 [Source:MGI Symbol;Acc:MGI:1860093]	-1.3444	3.28456	8.9331	0.00280049	0.0282986	7.51076	7.45064	3.99427	4.80752	3.68338	27.9156	18.5664	13.935	2.18701	6.04811
ENSMUSG00000025500	1600016N20Rik	protein_coding	7	141210043	141214082	-1	RIKEN cDNA 1600016N20 gene [Source:MGI Symbol;Acc:MGI:1919250]	1.212	0.772279	8.92696	0.00280992	0.0283712	0.999415	2.02974	3.35824	3.18306	2.03221	0.62485	0.798048	0.607422	1.59946	1.32144
ENSMUSG00000025236	Adpgk	protein_coding	9	59291572	59316199	1	ADP-dependent glucokinase [Source:MGI Symbol;Acc:MGI:1919391]	0.54071	5.68478	8.92332	0.00281553	0.0283834	39.0983	61.6596	69.3527	66.2077	70.5431	30.3474	38.2124	40.0184	51.1826	47.9275
ENSMUSG00000063268	Parp10	protein_coding	15	76231174	76243441	-1	poly (ADP-ribose) polymerase family, member 10 [Source:MGI Symbol;Acc:MGI:3712326]	-0.480903	4.81245	8.92326	0.00281562	0.0283834	22.1386	24.2331	27.7202	24.6523	19.0774	36.4115	35.0651	33.0731	28.3434	29.0462
ENSMUSG00000027843	Ptpn22	protein_coding	3	103859795	103912247	1	protein tyrosine phosphatase, non-receptor type 22 (lymphoid) [Source:MGI Symbol;Acc:MGI:107170]	-0.606212	7.4723	8.91588	0.00282702	0.0284755	122.413	157.751	145.422	132.679	150.46	275.626	260.398	259.655	133.538	132.017
ENSMUSG00000029038	Ssu72	protein_coding	4	155704800	155733879	1	Ssu72 RNA polymerase II CTD phosphatase homolog (yeast) [Source:MGI Symbol;Acc:MGI:1916241]	0.410007	6.32809	8.89184	0.00286448	0.0287904	114.104	84.5336	83.1522	77.6365	101.454	65.3004	68.8384	66.6149	72.3001	68.7787
ENSMUSG00000036478	Btg1	protein_coding	10	96617001	96622813	1	B cell translocation gene 1, anti-proliferative [Source:MGI Symbol;Acc:MGI:88215]	-0.644412	7.80128	8.89143	0.00286512	0.0287904	192.493	190.303	199.433	135.203	157.739	430.552	284.786	270.951	153.874	207.415
ENSMUSG00000041439	Mfsd6	protein_coding	1	52656286	52727462	-1	major facilitator superfamily domain containing 6 [Source:MGI Symbol;Acc:MGI:1922925]	-0.579325	4.76747	8.89351	0.00286187	0.0287904	14.0221	23.2678	23.6094	25.1352	23.7768	39.3318	27.8613	26.1192	27.3213	40.8629
ENSMUSG00000022994	Adcy6	protein_coding	15	98589994	98607633	-1	adenylate cyclase 6 [Source:MGI Symbol;Acc:MGI:87917]	-1.42876	2.36155	8.88501	0.00287521	0.0288687	2.81653	3.34165	2.79853	2.85378	2.00681	12.0748	11.9921	9.43291	1.14247	1.95674
ENSMUSG00000052656	Rnf103	protein_coding	6	71493894	71525020	1	ring finger protein 103 [Source:MGI Symbol;Acc:MGI:109483]	-0.595749	4.65167	8.87739	0.00288725	0.0289666	13.6587	21.8074	22.9225	20.0423	22.2019	35.9035	36.4051	33.4439	21.609	22.1849
ENSMUSG00000027984	Hadh	protein_coding	3	131233419	131272101	-1	hydroxyacyl-Coenzyme A dehydrogenase [Source:MGI Symbol;Acc:MGI:96009]	-0.589732	4.19417	8.87271	0.00289466	0.0290179	20.2003	11.9557	14.3488	12.7103	14.0985	20.2316	27.5796	25.5832	18.1489	17.1533
ENSMUSG00000044982	Sft2d3	protein_coding	18	31909094	31911903	-1	SFT2 domain containing 3 [Source:MGI Symbol;Acc:MGI:1914408]	-0.639292	3.11878	8.86665	0.00290427	0.0290911	5.48164	5.81694	6.61445	7.09055	9.01793	11.5175	11.7829	12.077	8.84598	7.9032
ENSMUSG00000017291	Taok1	protein_coding	11	77529162	77607815	-1	TAO kinase 1 [Source:MGI Symbol;Acc:MGI:1914490]	-0.511424	6.53794	8.86182	0.00291198	0.0291452	55.2659	90.5713	89.7883	81.9593	67.9832	132.419	125.43	110.525	80.0627	92.4622
ENSMUSG00000021820	Camk2g	protein_coding	14	20734875	20794088	-1	calcium/calmodulin-dependent protein kinase II gamma [Source:MGI Symbol;Acc:MGI:88259]	-0.457445	6.04339	8.85584	0.00292153	0.0292176	52.6662	63.1448	61.9493	51.3681	50.3734	94.2848	82.7857	80.0011	56.5359	64.2421
ENSMUSG00000042207	Kdm5b	protein_coding	1	134560171	134632877	1	lysine (K)-specific demethylase 5B [Source:MGI Symbol;Acc:MGI:1922855]	1.16899	0.698241	8.85341	0.00292542	0.0292334	3.17996	1.23765	2.4678	2.5245	1.52416	1.1146	0.727632	0.535961	0.750766	1.62638
ENSMUSG00000034227	Foxj1	protein_coding	11	116330704	116335399	-1	forkhead box J1 [Source:MGI Symbol;Acc:MGI:1347474]	0.959442	2.24586	8.8504	0.00293025	0.0292584	4.72451	5.81694	6.69103	7.0686	6.88411	1.45235	2.27678	2.25104	4.5046	5.36198
ENSMUSG00000016256	Ctsz	protein_coding	2	174427493	174439039	-1	cathepsin Z [Source:MGI Symbol;Acc:MGI:1891190]	-0.399011	8.27569	8.83167	0.00296048	0.0295174	229.411	293.669	283.11	257.894	281.606	400.647	336.471	361.42	330.631	317.526
ENSMUSG00000026437	Cdk18	protein_coding	1	132113550	132139685	-1	cyclin-dependent kinase 18 [Source:MGI Symbol;Acc:MGI:97518]	-0.592533	4.7229	8.83143	0.00296087	0.0295174	20.2003	19.5548	22.49	24.6523	18.8741	31.1412	20.4676	24.5113	37.1466	44.014
ENSMUSG00000020453	Patz1	protein_coding	11	3288874	3309083	1	POZ (BTB) and AT hook containing zinc finger 1 [Source:MGI Symbol;Acc:MGI:1891832]	-0.516476	6.43208	8.82236	0.00297562	0.0296335	67.5711	78.2129	75.2825	71.3421	64.9301	121.104	112.513	125.608	65.061	78.9296
ENSMUSG00000028524	Sgip1	protein_coding	4	102741297	102973628	1	SH3-domain GRB2-like (endophilin) interacting protein 1 [Source:MGI Symbol;Acc:MGI:1920344]	-0.794355	2.71919	8.82139	0.0029772	0.0296335	3.0891	6.85657	5.01191	4.71971	4.36925	10.3691	9.57658	9.89741	5.81028	5.38739
ENSMUSG00000082280	Gm7901	pseudogene	8	75711462	75713288	-1	predicted gene 7901 [Source:MGI Symbol;Acc:MGI:3645047]	1.15112	2.03997	8.81689	0.00298456	0.0296833	8.45687	4.35454	4.2212	8.96263	2.09597	2.3925	2.01343	1.69864	1.63634	4.73582
ENSMUSG00000091955	Gm3788	protein_coding	7	24862213	24862697	1	predicted gene 3788 [Source:MGI Symbol;Acc:MGI:3781961]	1.35765	2.98762	8.79542	0.00301988	0.0300109	12.5145	12.0646	6.62667	4.09057	21.8554	2.51038	2.64154	1.35848	5.95782	9.51256
ENSMUSG00000054727	1700013H16Rik	protein_coding	X	53742901	53757831	-1	RIKEN cDNA 1700013H16 gene [Source:MGI Symbol;Acc:MGI:1922764]	0.871889	5.30599	8.79308	0.00302376	0.0300258	71.5642	29.753	39.6374	74.9886	40.8474	13.2401	26.8989	25.3688	24.3509	48.7661
ENSMUSG00000029204	Rhoh	protein_coding	5	65863569	65896700	1	ras homolog gene family, member H [Source:MGI Symbol;Acc:MGI:1921984]	-0.679213	3.48767	8.79076	0.00302761	0.0300404	13.9918	7.40113	6.56383	9.1321	6.07122	11.8215	14.6935	13.756	14.7868	13.1381
ENSMUSG00000024182	Axin1	protein_coding	17	26138688	26195811	1	axin 1 [Source:MGI Symbol;Acc:MGI:1096327]	-0.485033	6.38142	8.785	0.00303718	0.0300645	65.9311	74.7292	72.5837	68.0956	68.1552	115.141	113.722	111.98	70.7678	69.8328
ENSMUSG00000026035	Ppil3	protein_coding	1	58430994	58445486	-1	peptidylprolyl isomerase (cyclophilin)-like 3 [Source:MGI Symbol;Acc:MGI:1917475]	0.591272	4.08981	8.7855	0.00303633	0.0300645	23.009	19.3949	17.6325	21.8071	20.8195	11.4142	10.4016	10.1532	16.4473	18.7967
ENSMUSG00000037613	Tnfrsf23	protein_coding	7	143665809	143685872	-1	tumor necrosis factor receptor superfamily, member 23 [Source:MGI Symbol;Acc:MGI:1930269]	-0.962851	2.12466	8.78773	0.00303263	0.0300645	2.54578	3.14536	3.58594	2.36469	3.06152	8.04689	7.12798	7.36339	2.47883	3.14553
ENSMUSG00000024597	Slc12a2	protein_coding	18	57878678	57946821	1	solute carrier family 12, member 2 [Source:MGI Symbol;Acc:MGI:101924]	0.634871	3.86956	8.77767	0.00304941	0.0301619	11.3267	16.5845	15.2902	23.2693	22.7861	8.62969	11.6421	10.219	13.5138	12.6045
ENSMUSG00000067430	Zfp763	protein_coding	17	33016863	33033402	-1	zinc finger protein 763 [Source:MGI Symbol;Acc:MGI:1920701]	-1.30079	-0.458624	8.77307	0.00305711	0.0302144	0.272568	0.346541	0.63603	0.263426	0.457247	0.62485	1.38485	0.714614	1.20775	0.889428
ENSMUSG00000044724	Gpr152	protein_coding	19	4139799	4145738	1	G protein-coupled receptor 152 [Source:MGI Symbol;Acc:MGI:2685519]	1.49509	0.0361721	8.76955	0.00306301	0.030249	0.151427	1.78221	1.93353	1.99765	1.29553	0.439084	0.539856	0.393038	0.456988	0.660718
ENSMUSG00000069893	9930111J21Rik1	protein_coding	11	48946150	48979398	-1	RIKEN cDNA 9930111J21 gene 1 [Source:MGI Symbol;Acc:MGI:3041173]	-0.529586	5.43399	8.7598	0.00307942	0.0303873	27.2653	44.7979	38.0654	39.517	28.2086	42.3876	62.1952	59.8129	44.6242	43.8554
ENSMUSG00000040613	Apobec1	protein_coding	6	122577792	122602444	-1	apolipoprotein B mRNA editing enzyme, catalytic polypeptide 1 [Source:MGI Symbol;Acc:MGI:103298]	-1.12188	1.55777	8.75794	0.00308257	0.0303946	3.66452	1.36141	1.90809	1.40494	0.838286	4.25574	5.42203	4.78792	2.83985	2.36334
ENSMUSG00000004508	Gab2	protein_coding	7	97081751	97308940	1	growth factor receptor bound protein 2-associated protein 2 [Source:MGI Symbol;Acc:MGI:1333854]	-0.526139	5.54303	8.75161	0.00309328	0.0304764	39.2195	39.7532	40.3243	33.499	39.3232	64.9844	64.4306	64.4939	41.4227	36.9494
ENSMUSG00000009292	Trpm2	protein_coding	10	77907722	77970563	-1	transient receptor potential cation channel, subfamily M, member 2 [Source:MGI Symbol;Acc:MGI:1351901]	0.624161	6.01485	8.74951	0.00309685	0.0304878	35.1915	106.388	94.4123	83.9451	74.9631	54.4464	55.4878	49.9158	43.1527	48.9948
ENSMUSG00000015882	Lcorl	protein_coding	5	45697181	45857615	-1	ligand dependent nuclear receptor corepressor-like [Source:MGI Symbol;Acc:MGI:2651932]	-0.544046	4.52237	8.73976	0.00311345	0.0306273	16.5888	19.5056	21.4909	19.4114	16.9075	31.0719	36.1563	26.4572	20.9598	20.081
ENSMUSG00000050347	Gm9844	protein_coding	7	24862202	24862675	1	predicted pseudogene 9844 [Source:MGI Symbol;Acc:MGI:3704288]	0.546412	5.76045	8.73192	0.00312687	0.0307354	97.3736	45.3595	62.2185	53.2206	64.9542	44.003	40.2587	47.4061	49.2248	37.2836
ENSMUSG00000037260	Hgsnat	protein_coding	8	25944459	25976744	-1	heparan-alpha-glucosaminide N-acetyltransferase [Source:MGI Symbol;Acc:MGI:1196297]	-0.472168	5.05965	8.71475	0.00315645	0.031002	25.6214	25.9163	32.2085	29.8549	26.8252	39.5513	45.4653	42.7697	31.7933	32.1973
ENSMUSG00000073002	Vamp5	protein_coding	6	72368049	72380468	-1	vesicle-associated membrane protein 5 [Source:MGI Symbol;Acc:MGI:1858622]	-1.16614	0.52247	8.71094	0.00316306	0.0310427	1.42341	1.01487	0.534265	0.680517	0.660468	2.09409	1.10318	1.32204	2.44815	2.56664
ENSMUSG00000006731	B4galnt1	protein_coding	10	127165156	127172340	1	beta-1,4-N-acetyl-galactosaminyl transferase 1 [Source:MGI Symbol;Acc:MGI:1342057]	-0.488516	7.96802	8.69367	0.00319318	0.0312918	178.562	243.322	214.876	213.704	198.318	411.59	266.055	292.206	220.007	258.798
ENSMUSG00000049532	Sall2	protein_coding	14	52311172	52328762	-1	sal-like 2 (Drosophila) [Source:MGI Symbol;Acc:MGI:1354373]	-1.23605	0.972212	8.69354	0.00319339	0.0312918	1.27198	1.58419	0.915883	0.702469	1.21933	5.06635	3.00442	2.75127	1.20775	1.11814
ENSMUSG00000014547	Wdfy2	protein_coding	14	62837690	62956886	1	WD repeat and FYVE domain containing 2 [Source:MGI Symbol;Acc:MGI:2442811]	-0.534241	4.9822	8.69126	0.00319739	0.0313067	21.4438	30.4533	26.9089	26.5784	24.3865	48.0437	41.8013	37.8628	26.4998	30.7186
ENSMUSG00000033545	Znrf1	protein_coding	8	111536097	111626030	1	zinc and ring finger 1 [Source:MGI Symbol;Acc:MGI:2177308]	0.658626	2.65503	8.67772	0.00322123	0.0315157	9.79064	6.90607	6.69103	7.4049	7.69699	4.88059	4.22496	4.32342	4.24346	6.32765
ENSMUSG00000020399	Havcr2	protein_coding	11	46454935	46481255	1	hepatitis A virus cellular receptor 2 [Source:MGI Symbol;Acc:MGI:2159682]	0.833686	4.50246	8.67541	0.00322533	0.0315313	17.5958	29.2332	29.3337	28.011	41.8889	15.4355	22.5801	24.1897	6.95274	11.3339
ENSMUSG00000049680	Urgcp	protein_coding	11	5713417	5762376	-1	upregulator of cell proliferation [Source:MGI Symbol;Acc:MGI:1919296]	-0.519862	4.0043	8.67301	0.00322957	0.0315483	12.986	15.1312	12.1708	11.2382	14.6672	23.9155	19.0891	16.6702	17.0062	16.662
ENSMUSG00000032035	Ets1	protein_coding	9	32696042	32757820	1	E26 avian leukemia oncogene 1, 5 domain [Source:MGI Symbol;Acc:MGI:95455]	1.50845	3.18582	8.65131	0.00326826	0.0318523	38.3412	9.28236	6.81824	4.10505	8.63689	2.06032	2.74622	2.57261	8.74805	7.31872
ENSMUSG00000032534	Cep63	protein_coding	9	102586578	102626534	-1	centrosomal protein 63 [Source:MGI Symbol;Acc:MGI:2158560]	-0.466499	4.83248	8.65154	0.00326785	0.0318523	27.8928	22.0796	23.5585	25.0474	21.5414	31.208	32.0158	34.5159	38.387	27.4706
ENSMUSG00000067610	Klri1	protein_coding	6	129697218	129717132	-1	killer cell lectin-like receptor family I member 1 [Source:MGI Symbol;Acc:MGI:3530275]	0.765634	4.48767	8.65227	0.00326654	0.0318523	23.2512	29.3966	28.5097	28.2219	32.5606	7.14085	13.3208	13.1728	26.852	21.8456
ENSMUSG00000050567	Maml1	protein_coding	11	50255634	50292311	-1	mastermind like 1 (Drosophila) [Source:MGI Symbol;Acc:MGI:1890504]	-0.508315	5.50151	8.63698	0.00329407	0.0320791	32.1933	44.283	40.019	36.1552	35.4112	70.4143	53.9387	55.4541	36.7875	46.6823
ENSMUSG00000041390	Mdfic	protein_coding	6	15720661	15802165	1	MyoD family inhibitor domain containing [Source:MGI Symbol;Acc:MGI:104611]	0.646257	4.23359	8.63237	0.00330243	0.0321356	23.35	21.1885	22.3374	18.5496	29.8481	9.49097	12.5575	11.0051	19.9443	19.6182
ENSMUSG00000073489	Ifi204	protein_coding	1	173747293	173766876	-1	interferon activated gene 204 [Source:MGI Symbol;Acc:MGI:96429]	-1.02917	4.30889	8.63037	0.00330605	0.0321461	13.7813	10.8656	25.4305	10.1278	5.14632	27.8751	40.7664	32.9312	12.3057	17.5461
ENSMUSG00000022148	Fyb	protein_coding	15	6579871	6663313	1	FYN binding protein [Source:MGI Symbol;Acc:MGI:1346327]	0.568022	4.61567	8.60914	0.00334479	0.0324978	30.8432	26.4287	30.4485	31.5878	27.7071	20.2963	27.1949	22.5196	13.6982	13.8885
ENSMUSG00000057143	Trim12c	protein_coding	7	104338754	104353362	-1	tripartite motif-containing 12C [Source:MGI Symbol;Acc:MGI:4821183]	0.45352	5.39796	8.60299	0.00335611	0.0325493	50.2533	52.1661	45.3733	49.4167	47.6789	26.4548	33.1612	32.9527	40.7411	43.0493
ENSMUSG00000097469	AC171206.1	lincRNA	9	20432760	20563282	1		1.26748	-0.352056	8.60206	0.00335783	0.0325493	1.2953	0.978484	1.21711	0.923966	0.808311	0.349072	0.292931	0.20831	0.796465	0.495539
ENSMUSG00000097819	AC132574.1	lincRNA	1	59488480	59492605	-1		-1.49543	1.2234	8.60414	0.003354	0.0325493	0.787418	1.01487	2.0353	0.921991	1.24473	4.91436	5.21078	4.85938	1.17511	0.482832
ENSMUSG00000021890	Eaf1	protein_coding	14	31495079	31509858	1	ELL associated factor 1 [Source:MGI Symbol;Acc:MGI:1921677]	-0.460233	5.92623	8.59308	0.00337443	0.0326849	51.909	52.2782	52.0527	51.851	49.3065	89.4211	77.8332	74.9988	49.7464	56.593
ENSMUSG00000039262	Prrc2b	protein_coding	2	32151082	32234537	1	proline-rich coiled-coil 2B [Source:MGI Symbol;Acc:MGI:1923304]	-0.427931	7.54547	8.5917	0.003377	0.0326849	143.219	178.692	161.73	170.327	147.615	254.139	228.547	215.956	158.305	204.999
ENSMUSG00000027007	Ssfa2	protein_coding	2	79635352	79672966	1	sperm specific antigen 2 [Source:MGI Symbol;Acc:MGI:1917849]	-0.482756	6.64926	8.58457	0.00339024	0.0327879	61.4792	100.621	89.2477	82.6718	87.4866	140.287	132.546	122.02	85.8811	98.7773
ENSMUSG00000021277	Traf3	protein_coding	12	111166370	111267153	1	TNF receptor-associated factor 3 [Source:MGI Symbol;Acc:MGI:108041]	-0.427394	5.40594	8.58058	0.00339767	0.0328346	33.0716	40.5948	34.2438	38.9431	34.954	56.2027	42.6721	42.6267	44.9807	54.3314
ENSMUSG00000024533	Spire1	protein_coding	18	67488209	67552777	-1	spire homolog 1 (Drosophila) [Source:MGI Symbol;Acc:MGI:1915416]	-0.366828	5.8641	8.57828	0.00340196	0.0328509	50.5765	53.9862	54.0116	46.4288	50.8306	63.5489	70.0404	68.2457	60.812	62.2854
ENSMUSG00000021226	Acot2	protein_coding	12	83987861	83993873	1	acyl-CoA thioesterase 2 [Source:MGI Symbol;Acc:MGI:2159605]	-0.605948	3.55297	8.56862	0.00342006	0.0330005	11.7371	8.90116	9.1372	8.24457	8.61276	14.5337	16.4344	17.3816	9.28697	12.2566
ENSMUSG00000024121	Atp6v0c	protein_coding	17	24163866	24169702	-1	ATPase, H+ transporting, lysosomal V0 subunit C [Source:MGI Symbol;Acc:MGI:88116]	-0.45528	8.11733	8.55651	0.00344289	0.0331954	241.484	253.679	242.148	210.126	230.912	433.047	304.864	318.798	240.109	294.491
ENSMUSG00000033684	Qsox1	protein_coding	1	155778155	155812883	-1	quiescin Q6 sulfhydryl oxidase 1 [Source:MGI Symbol;Acc:MGI:1330818]	-0.607295	4.74367	8.54181	0.00347079	0.0334389	17.9592	24.2579	23.3296	19.9323	21.2112	48.6707	34.363	31.443	21.1847	24.1924
ENSMUSG00000005763	Cd247	protein_coding	1	165788681	165877276	1	CD247 antigen [Source:MGI Symbol;Acc:MGI:88334]	2.08018	-0.311767	8.53941	0.00347539	0.0334576	3.78021	1.29582	0.195897	0.175617	0.847177	0.160266	0.122993	0.268338	0.426304	0.495284
ENSMUSG00000022982	Sod1	protein_coding	16	90220742	90226322	1	superoxide dismutase 1, soluble [Source:MGI Symbol;Acc:MGI:98351]	-0.413414	8.28327	8.53646	0.00348103	0.0334773	338.251	249.94	244.175	235.662	275.477	391.024	346.606	356.815	330.066	339.102
ENSMUSG00000025790	Slco3a1	protein_coding	7	74275419	74554780	-1	solute carrier organic anion transporter family, member 3a1 [Source:MGI Symbol;Acc:MGI:1351867]	0.76414	5.52431	8.53556	0.00348275	0.0334773	36.0698	57.7241	58.0822	65.3077	74.5059	21.2618	21.782	24.1897	57.6784	44.1919
ENSMUSG00000059363	Fxn	protein_coding	19	24261453	24280605	-1	frataxin [Source:MGI Symbol;Acc:MGI:1096879]	-0.804847	2.41759	8.53353	0.00348663	0.0334892	4.20966	2.67332	2.74765	5.81732	3.96281	5.31967	5.2812	8.00368	9.07447	5.8194
ENSMUSG00000074254	Cyp2a4	protein_coding	7	26307190	26315088	1	cytochrome P450, family 2, subfamily a, polypeptide 4 [Source:MGI Symbol;Acc:MGI:88596]	2.18292	1.38874	8.52843	0.00349642	0.0335576	14.8095	0.742589	0.763236	1.14151	3.81039	1.21592	1.68998	0.928999	0.065284	0.711542
ENSMUSG00000060477	Irak2	protein_coding	6	113638467	113695009	1	interleukin-1 receptor-associated kinase 2 [Source:MGI Symbol;Acc:MGI:2429603]	-0.394498	5.82916	8.52651	0.00350011	0.0335675	45.0948	47.4514	55.7416	47.3289	51.5165	77.2787	59.3607	57.4907	59.8981	65.7669
ENSMUSG00000022479	Vdr	protein_coding	15	97854425	97910630	-1	vitamin D receptor [Source:MGI Symbol;Acc:MGI:103076]	-0.867141	1.82014	8.50963	0.00353271	0.0338545	2.30168	2.64857	2.21338	2.19522	3.02291	7.27866	3.5208	2.64407	3.6559	5.05703
ENSMUSG00000012076	Brms1l	protein_coding	12	55836366	55869735	1	breast cancer metastasis-suppressor 1-like [Source:MGI Symbol;Acc:MGI:1196337]	0.76302	3.63431	8.49976	0.00355193	0.0340128	15.9604	15.0993	13.204	17.43	16.6133	5.28589	6.47827	6.21714	13.5464	14.0276
ENSMUSG00000027201	Myef2	protein_coding	2	125084628	125123661	-1	myelin basic protein expression factor 2, repressor [Source:MGI Symbol;Acc:MGI:104592]	0.552148	4.92982	8.49125	0.00356858	0.0341463	37.0268	29.6959	35.6456	42.7894	36.907	17.2889	22.9199	19.8884	33.5204	28.8218
ENSMUSG00000040093	Bmf	protein_coding	2	118528757	118549687	-1	BCL2 modifying factor [Source:MGI Symbol;Acc:MGI:2176433]	-0.822811	4.82512	8.48566	0.00357957	0.0342255	17.5958	25.9411	22.6935	16.6617	19.9665	54.0073	46.498	43.6272	16.1251	18.678
ENSMUSG00000071454	Dtnb	protein_coding	12	3572381	3781796	1	dystrobrevin, beta [Source:MGI Symbol;Acc:MGI:1203728]	0.601077	3.65139	8.48355	0.00358373	0.0342394	16.9901	12.2032	16.2567	13.1274	17.3246	7.26177	9.93218	10.9693	13.3506	7.85238
ENSMUSG00000053716	Dusp7	protein_coding	9	106368632	106375724	1	dual specificity phosphatase 7 [Source:MGI Symbol;Acc:MGI:2387100]	-0.404597	8.80867	8.47723	0.00359619	0.0343325	403.915	461.618	363.02	359.357	353.223	578.104	458.666	488.224	464.071	543.466
ENSMUSG00000027002	Nckap1	protein_coding	2	80500512	80581380	-1	NCK-associated protein 1 [Source:MGI Symbol;Acc:MGI:1355333]	1.07312	2.62959	8.46789	0.0036147	0.034483	7.45019	12.3022	7.12353	2.76597	12.2441	6.70447	3.47386	4.0733	1.86059	3.40524
ENSMUSG00000028468	Rgp1	protein_coding	4	43578715	43587487	1	RGP1 retrograde golgi transport homolog (S. cerevisiae) [Source:MGI Symbol;Acc:MGI:1915956]	-0.493766	5.54076	8.46486	0.00362074	0.0344941	37.3503	41.8798	42.0825	38.5506	34.4741	70.0702	59.8081	57.1173	38.1719	44.2183
ENSMUSG00000031924	Cyb5b	protein_coding	8	107150661	107187470	1	cytochrome b5 type B [Source:MGI Symbol;Acc:MGI:1913677]	0.436681	6.23196	8.46456	0.00362132	0.0344941	95.4896	73.764	71.8968	91.7161	101.941	55.6792	57.4829	54.3821	77.7532	71.2559
ENSMUSG00000097532	AC092202.2	lincRNA	3	95427671	95431087	1		0.980795	1.22142	8.4631	0.00362423	0.0344958	2.07878	2.99585	3.02445	4.14786	2.94645	0.861618	2.1221	1.22592	1.11179	2.25966
ENSMUSG00000047415	Gpr68	protein_coding	12	100876682	100908198	-1	G protein-coupled receptor 68 [Source:MGI Symbol;Acc:MGI:2441763]	-0.570141	6.48417	8.4531	0.00364421	0.0346598	53.817	105.41	75.7384	52.9267	74.7345	135.981	98.8641	88.1834	79.9729	127.188
ENSMUSG00000032068	1600029D21Rik	protein_coding	9	50494525	50505639	1	RIKEN cDNA 1600029D21 gene [Source:MGI Symbol;Acc:MGI:1923759]	-1.14235	4.40247	8.44435	0.00366179	0.0348008	14.0221	7.5249	11.5757	24.9157	8.05263	47.5393	26.1713	28.0486	5.87556	36.2124
ENSMUSG00000032643	Fhl3	protein_coding	4	124700701	124708611	1	four and a half LIM domains 3 [Source:MGI Symbol;Acc:MGI:1341092]	-0.491268	5.00153	8.44213	0.00366627	0.0348172	28.7859	22.8222	24.6624	25.9152	31.6913	46.9121	31.8297	30.8492	33.4678	42.1985
ENSMUSG00000058908	Pla2g2a	lincRNA	4	138831857	138835186	1	phospholipase A2, group IIA (platelets, synovial fluid) [Source:MGI Symbol;Acc:MGI:104642]	-2.08329	-0.135286	8.44071	0.00366913	0.0348181	0.302853	0.544565	0.228971	0.482948	0.0508052	2.0772	2.48803	1.71507	0.032642	0.45742
ENSMUSG00000028617	Lrrc42	protein_coding	4	107233514	107253532	-1	leucine rich repeat containing 42 [Source:MGI Symbol;Acc:MGI:1925059]	0.516608	4.52455	8.43364	0.00368342	0.0349012	31.4967	24.5797	21.8031	26.6499	31.4992	16.9216	14.9047	16.3647	21.609	23.9383
ENSMUSG00000046808	Atp10d	lincRNA	5	72203329	72298775	1	ATPase, class V, type 10D [Source:MGI Symbol;Acc:MGI:2450125]	-0.833142	5.10854	8.43424	0.0036822	0.0349012	9.4793	33.3175	31.2163	28.0549	22.7353	53.9566	58.1401	51.1664	27.6478	27.6231
ENSMUSG00000001844	Zdhhc4	protein_coding	5	143316489	143329256	-1	zinc finger, DHHC domain containing 4 [Source:MGI Symbol;Acc:MGI:1920131]	-0.62492	4.50927	8.4286	0.00369365	0.0349719	16.9598	17.9211	22.1338	16.2666	16.6893	35.38	32.6261	33.4082	16.5168	18.5763
ENSMUSG00000006378	Gcat	protein_coding	15	79030874	79043558	1	glycine C-acetyltransferase (2-amino-3-ketobutyrate-coenzyme A ligase) [Source:MGI Symbol;Acc:MGI:1349389]	1.00734	4.2716	8.40594	0.00373997	0.0353839	34.3133	14.1339	20.5819	29.9208	30.5085	5.26901	7.48757	9.11133	26.6032	15.0949
ENSMUSG00000043445	Pgp	protein_coding	17	24470473	24471591	1	phosphoglycolate phosphatase [Source:MGI Symbol;Acc:MGI:1914328]	0.612524	5.3012	8.38578	0.00378169	0.035725	62.9935	36.9562	39.9935	47.9216	51.5927	24.6731	21.4065	24.8328	41.5206	42.1081
ENSMUSG00000068735	Trp53i11	protein_coding	2	93187548	93201759	1	transformation related protein 53 inducible protein 11 [Source:MGI Symbol;Acc:MGI:2670995]	1.21131	1.61627	8.38607	0.00378108	0.035725	9.32788	4.18325	3.38368	1.14151	3.17533	2.51629	1.64304	1.96519	1.33832	1.55015
ENSMUSG00000028459	Cd72	protein_coding	4	43446462	43454628	-1	CD72 antigen [Source:MGI Symbol;Acc:MGI:88345]	-0.502197	5.36944	8.37548	0.00380318	0.0359012	39.7749	39.5005	42.1962	23.5617	26.8048	48.1195	48.8499	48.6402	47.0133	47.3082
ENSMUSG00000072596	Ear2	protein_coding	14	44102654	44103534	1	eosinophil-associated, ribonuclease A family, member 2 [Source:MGI Symbol;Acc:MGI:108020]	0.792363	2.36048	8.36803	0.0038188	0.0360217	5.3605	5.71645	6.12878	4.14896	11.1454	3.08862	4.08272	3.39442	3.81911	4.06596
ENSMUSG00000039585	Myo9a	protein_coding	9	59750896	59928866	1	myosin IXa [Source:MGI Symbol;Acc:MGI:107735]	0.403744	6.72199	8.36448	0.00382626	0.0360651	90.5228	122.453	131.836	138.035	122.364	77.7854	97.9721	92.221	93.7478	88.6379
ENSMUSG00000051769	Wfdc15a	protein_coding	2	164198863	164200130	-1	WAP four-disulfide core domain 15A [Source:MGI Symbol;Acc:MGI:1915471]	0.998608	0.230131	8.36205	0.00383138	0.0360864	1.87769	1.28715	1.2975	1.47079	1.60036	0.675514	0.798048	0.643153	0.718124	0.864016
ENSMUSG00000058230	Grlf1	protein_coding	7	16494473	16614993	-1	glucocorticoid receptor DNA binding factor 1 [Source:MGI Symbol;Acc:MGI:1929494]	-0.495175	4.02326	8.34767	0.00386181	0.0363189	9.87301	14.3815	14.9085	14.203	14.3779	18.4415	20.8197	19.9377	17.594	17.2295
ENSMUSG00000090700	Cyp4f40	protein_coding	17	32659410	32676687	1	cytochrome P450, family 4, subfamily f, polypeptide 40 [Source:MGI Symbol;Acc:MGI:3645508]	-1.22146	-0.27102	8.34867	0.00385969	0.0363189	0.363424	0.4208	0.4325	0.856134	0.279429	0.726177	0.985824	1.14338	1.46889	1.16896
ENSMUSG00000027602	Map1lc3a	protein_coding	2	155276297	155278073	1	microtubule-associated protein 1 light chain 3 alpha [Source:MGI Symbol;Acc:MGI:1915661]	-0.772123	2.24697	8.32113	0.00391865	0.036826	4.78508	2.8961	3.30735	2.91964	3.55637	6.92401	7.55798	6.28861	3.55798	4.9808
ENSMUSG00000044788	Fads6	protein_coding	11	115279622	115297663	-1	fatty acid desaturase domain family, member 6 [Source:MGI Symbol;Acc:MGI:3039592]	-0.873292	0.929521	8.31673	0.00392816	0.0368879	1.0297	1.33666	1.65368	1.38299	1.19392	1.65501	2.58192	2.35823	2.54608	2.82076
ENSMUSG00000026630	Batf3	protein_coding	1	191098414	191108943	1	basic leucine zipper transcription factor, ATF-like 3 [Source:MGI Symbol;Acc:MGI:1925491]	0.654033	5.16487	8.29886	0.003967	0.0372249	48.6988	40.1988	37.6784	46.2313	47.6045	15.4524	20.8901	22.7605	39.3336	39.7701
ENSMUSG00000021109	Hif1a	protein_coding	12	73901375	73947530	1	hypoxia inducible factor 1, alpha subunit [Source:MGI Symbol;Acc:MGI:106918]	0.362875	7.17533	8.29697	0.00397112	0.0372359	173.504	167.188	153.196	154.869	169.178	109.597	124.45	125.61	135.741	131.348
ENSMUSG00000064210	Ano6	protein_coding	15	95790843	95975464	1	anoctamin 6 [Source:MGI Symbol;Acc:MGI:2145890]	-0.403843	5.67381	8.29129	0.00398357	0.0373249	33.339	45.9385	46.3724	46.9945	48.4832	57.3433	61.1547	58.23	54.6332	56.6108
ENSMUSG00000023341	Mx2	protein_coding	16	97536083	97560899	1	myxovirus (influenza virus) resistance 2 [Source:MGI Symbol;Acc:MGI:97244]	-0.986079	2.62365	8.28541	0.00399648	0.0373973	1.65146	3.90849	7.11208	4.01637	3.95824	9.30165	11.4745	9.94672	4.35379	5.13505
ENSMUSG00000031529	Tnks	protein_coding	8	34829179	34965690	-1	tankyrase, TRF1-interacting ankyrin-related ADP-ribose polymerase [Source:MGI Symbol;Acc:MGI:1341087]	-0.512927	6.15391	8.28373	0.00400018	0.0373973	44.3377	68.6058	66.5636	63.7756	51.9085	98.4392	93.5613	99.6019	56.8209	66.1026
ENSMUSG00000047905	Gm8566	pseudogene	6	67205619	67206083	1	predicted pseudogene 8566 [Source:MGI Symbol;Acc:MGI:3647296]	-0.387928	5.83638	8.28451	0.00399847	0.0373973	60.3341	47.9613	45.6514	44.9308	49.9149	70.6388	63.2371	66.2365	59.7773	60.8356
ENSMUSG00000041538	H2-Ob	protein_coding	17	34238903	34245907	1	histocompatibility 2, O region beta locus [Source:MGI Symbol;Acc:MGI:95925]	0.417343	6.81824	8.27802	0.00401279	0.0374873	101.85	117.973	134.813	128.53	166.794	84.4392	100.671	92.9713	109.057	91.7166
ENSMUSG00000025104	Hdgfrp3	protein_coding	7	81881251	81934473	-1	hepatoma-derived growth factor, related protein 3 [Source:MGI Symbol;Acc:MGI:1352760]	-1.07688	4.63574	8.27647	0.00401622	0.0374916	5.87505	20.6098	26.3044	14.0849	13.4761	51.8325	50.1315	33.7541	11.3036	19.5481
ENSMUSG00000006675	P4htm	protein_coding	9	108578826	108597600	-1	prolyl 4-hydroxylase, transmembrane (endoplasmic reticulum) [Source:MGI Symbol;Acc:MGI:1921693]	-1.016	0.775118	8.26363	0.00404472	0.0377179	0.878274	0.965365	1.22118	1.14151	1.32094	2.24608	3.47386	2.46542	1.59946	1.21979
ENSMUSG00000023039	Krt7	protein_coding	15	101411043	101430313	1	keratin 7 [Source:MGI Symbol;Acc:MGI:96704]	-1.66802	-0.723507	8.26152	0.00404942	0.0377179	0.121141	0.24753	0.585147	0.30733	0.0508052	1.1146	1.1736	1.07192	0.32642	0.45742
ENSMUSG00000041193	Pla2g5	protein_coding	4	138799244	138863482	-1	phospholipase A2, group V [Source:MGI Symbol;Acc:MGI:101899]	-0.952127	1.31727	8.26186	0.00404866	0.0377179	2.69539	1.08913	1.78088	1.5147	1.32094	2.21231	3.28608	2.25104	4.11289	4.16761
ENSMUSG00000033021	Gmppa	protein_coding	1	75435930	75443179	1	GDP-mannose pyrophosphorylase A [Source:MGI Symbol;Acc:MGI:1916330]	0.399948	5.56743	8.25984	0.00405316	0.0377249	56.9364	50.7436	58.5656	55.8024	49.0524	36.731	37.0153	38.9465	45.2092	44.6493
ENSMUSG00000042644	Itpr3	protein_coding	17	27057304	27122223	1	inositol 1,4,5-triphosphate receptor 3 [Source:MGI Symbol;Acc:MGI:96624]	-0.565505	7.28595	8.25404	0.00406614	0.0378178	82.6362	149.122	154.994	131.63	115.256	256.339	196.759	194.963	128.785	145.664
ENSMUSG00000059878	Zfp422	protein_coding	6	116624016	116628999	-1	zinc finger protein 422 [Source:MGI Symbol;Acc:MGI:1914505]	-0.499679	6.42041	8.24859	0.00407837	0.0379037	68.1722	84.3628	61.671	85.8457	56.7278	121.634	114.312	105.826	68.3847	86.719
ENSMUSG00000021708	Rasgrf2	protein_coding	13	91880400	92131656	-1	RAS protein-specific guanine nucleotide-releasing factor 2 [Source:MGI Symbol;Acc:MGI:109137]	-0.616301	4.78541	8.24592	0.00408436	0.0379314	21.6237	21.238	23.4059	22.1058	21.008	34.7889	47.1787	40.733	21.9028	20.406
ENSMUSG00000023009	Nckap5l	protein_coding	15	99422035	99457748	-1	NCK-associated protein 5-like [Source:MGI Symbol;Acc:MGI:3609653]	-0.582267	5.01015	8.23863	0.00410082	0.0380562	23.3061	29.0711	26.9371	27.6316	22.7267	56.1468	39.0159	40.7012	23.0736	32.1411
ENSMUSG00000062198	2700097O09Rik	protein_coding	12	55045661	55080110	-1	RIKEN cDNA 2700097O09 gene [Source:MGI Symbol;Acc:MGI:1919908]	0.69475	3.26163	8.23555	0.00410778	0.0380928	7.05648	11.4111	13.7891	15.0372	12.0662	5.52232	7.32303	5.18095	9.95581	8.15733
ENSMUSG00000051022	Hs3st1	protein_coding	5	39613935	39755475	-1	heparan sulfate (glucosamine) 3-O-sulfotransferase 1 [Source:MGI Symbol;Acc:MGI:1201606]	-1.17366	1.22535	8.23048	0.00411926	0.0381432	2.75596	1.46042	1.39927	0.943943	0.558858	1.51991	2.60539	2.96565	4.24346	4.54879
ENSMUSG00000061393	Acvr2b	protein_coding	9	119402444	119433501	1	activin receptor IIB [Source:MGI Symbol;Acc:MGI:87912]	-0.968686	0.944879	8.23177	0.00411633	0.0381432	0.847989	0.915859	1.37382	1.90984	1.32094	2.53318	3.23914	2.85846	2.15437	1.52473
ENSMUSG00000020787	P2rx1	protein_coding	11	72999103	73015200	1	purinergic receptor P2X, ligand-gated ion channel, 1 [Source:MGI Symbol;Acc:MGI:1098235]	-0.811132	1.98438	8.22796	0.00412498	0.0381682	2.33197	2.77233	2.69677	2.61231	3.8612	6.75514	6.17314	5.03803	3.62326	2.99864
ENSMUSG00000045374	Wdr81	protein_coding	11	75440944	75454717	-1	WD repeat domain 81 [Source:MGI Symbol;Acc:MGI:2681828]	-0.407793	6.6509	8.22407	0.00413384	0.0382221	75.683	93.5414	100.773	84.428	80.1452	131.235	121.209	121.234	90.81	103.123
ENSMUSG00000022391	Rangap1	protein_coding	15	81704248	81729919	-1	RAN GTPase activating protein 1 [Source:MGI Symbol;Acc:MGI:103071]	0.693528	7.06736	8.2185	0.00414653	0.0383114	207.182	143.518	131.022	169.207	182.442	59.4452	71.5896	73.4266	167.225	136.692
ENSMUSG00000062761	Zfp512	protein_coding	5	31452436	31481749	1	zinc finger protein 512 [Source:MGI Symbol;Acc:MGI:1917345]	-0.466691	4.78459	8.21607	0.00415211	0.0383349	19.1403	24.5054	26.0263	24.7181	21.8971	37.4234	34.7386	31.8003	26.7012	27.496
ENSMUSG00000070461	9230112E08Rik	protein_coding	2	180984232	180985591	1	RIKEN cDNA 9230112E08 gene [Source:MGI Symbol;Acc:MGI:2444774]	-1.0252	1.14503	8.21325	0.00415857	0.0383665	1.05999	1.41092	1.73	1.84398	1.09231	3.73221	3.82594	3.53734	1.17511	2.03298
ENSMUSG00000033478	Fam160b1	protein_coding	19	57361009	57389594	1	family with sequence similarity 160, member B1 [Source:MGI Symbol;Acc:MGI:2147545]	-0.463629	5.60261	8.20591	0.00417543	0.0384938	34.7675	47.2781	43.3263	42.2579	37.7737	68.0073	62.3416	58.2411	40.4434	49.7826
ENSMUSG00000030397	Mark4	protein_coding	7	19426075	19458494	-1	MAP/microtubule affinity-regulating kinase 4 [Source:MGI Symbol;Acc:MGI:1920955]	-0.48056	5.01442	8.19935	0.00419054	0.038605	26.9539	30.0253	27.9599	26.7158	23.9293	48.6707	38.4706	37.5173	28.0395	33.5441
ENSMUSG00000027660	Skil	protein_coding	3	31095058	31122577	1	SKI-like [Source:MGI Symbol;Acc:MGI:106203]	-0.521095	5.91472	8.17411	0.00424926	0.0391174	40.8549	51.5109	60.6518	47.746	48.4936	98.7601	79.1945	71.39	48.0817	54.4838
ENSMUSG00000062380	Tubb3	protein_coding	8	123411424	123422015	1	tubulin, beta 3 class III [Source:MGI Symbol;Acc:MGI:107813]	-1.08924	1.41084	8.16861	0.00426215	0.0392074	1.90797	1.75746	1.70456	1.31713	1.67657	5.75875	4.83594	3.89465	1.37096	1.60097
ENSMUSG00000062590	Armc9	protein_coding	1	86154780	86278284	1	armadillo repeat containing 9 [Source:MGI Symbol;Acc:MGI:1926045]	-0.62417	3.41933	8.16128	0.00427942	0.0393377	8.96688	9.72222	10.8433	7.00713	5.60687	15.2688	14.0649	11.3992	9.47956	13.7518
ENSMUSG00000097062	AL663030.1	lincRNA	11	120633768	120635125	1		-0.896051	1.66634	8.15913	0.00428449	0.0393556	2.18054	2.30202	2.1625	2.10741	2.21003	6.45115	4.97606	3.85892	2.41551	2.31251
ENSMUSG00000037926	Ssh2	protein_coding	11	77216287	77460220	1	slingshot homolog 2 (Drosophila) [Source:MGI Symbol;Acc:MGI:2679255]	-0.713221	7.92235	8.15091	0.00430395	0.0394776	141.917	242.48	215.487	190.611	134.278	420.828	380.153	340.942	141.177	209.295
ENSMUSG00000039217	Il18	protein_coding	9	50575273	50581837	1	interleukin 18 [Source:MGI Symbol;Acc:MGI:107936]	-1.21787	-0.310585	8.15088	0.00430404	0.0394776	0.696562	0.321788	0.661471	0.373187	0.254026	0.743065	1.45526	1.14338	0.881334	1.06731
ENSMUSG00000026827	Gpd2	protein_coding	2	57237635	57370719	1	glycerol phosphate dehydrogenase 2, mitochondrial [Source:MGI Symbol;Acc:MGI:99778]	0.532092	6.7607	8.14471	0.0043187	0.0395834	95.4402	133.984	126.251	129.94	160.047	70.2529	67.2517	69.542	117.926	114.701
ENSMUSG00000030522	Mtmr10	protein_coding	7	64287653	64340407	1	myotubularin related protein 10 [Source:MGI Symbol;Acc:MGI:2142292]	-0.602521	4.56758	8.13269	0.00434743	0.0398178	13.5085	20.1271	23.5611	19.9001	17.5148	35.9502	30.5892	35.6214	18.7153	20.4426
ENSMUSG00000029817	Tra2a	protein_coding	6	49243921	49264052	-1	transformer 2 alpha homolog (Drosophila) [Source:MGI Symbol;Acc:MGI:1933972]	0.603638	5.98022	8.12915	0.00435592	0.0398666	70.4134	76.9322	76.4253	84.8012	74.3535	36.1231	36.2173	32.1219	65.6431	78.4476
ENSMUSG00000058881	Zfp516	protein_coding	18	82910879	83005314	1	zinc finger protein 516 [Source:MGI Symbol;Acc:MGI:2443957]	-0.437822	7.20243	8.12673	0.00436174	0.0398909	90.4925	153.147	140.792	131.164	114.083	189.515	179.279	165.326	139.545	166.018
ENSMUSG00000031600	Vps37a	protein_coding	8	40511783	40551134	1	vacuolar protein sorting 37A (yeast) [Source:MGI Symbol;Acc:MGI:1261835]	0.38845	5.58118	8.12202	0.00437308	0.0399657	50.5159	60.9913	53.7572	52.9267	54.7426	42.608	46.1694	36.3024	38.3543	41.8539
ENSMUSG00000031776	Arl2bp	protein_coding	8	94666755	94674417	1	ADP-ribosylation factor-like 2 binding protein [Source:MGI Symbol;Acc:MGI:1349429]	-0.607992	5.96377	8.10921	0.00440408	0.0402199	56.6941	45.4712	48.0075	44.3214	54.133	96.5815	94.4983	92.1138	48.3102	41.3965
ENSMUSG00000052155	Acvr2a	protein_coding	2	48814109	48903269	1	activin receptor IIA [Source:MGI Symbol;Acc:MGI:102806]	-0.812333	3.63607	8.10789	0.00440731	0.0402203	4.34685	9.71776	11.5475	9.42187	10.2258	20.8597	21.1804	17.6928	9.55823	8.79289
ENSMUSG00000030659	Nucb2	protein_coding	7	116504374	116540584	1	nucleobindin 2 [Source:MGI Symbol;Acc:MGI:1858179]	-0.457813	6.21386	8.08568	0.00446164	0.0406867	52.7267	74.4569	67.5464	55.0121	64.9545	109.214	93.3481	89.0052	64.2394	69.5025
ENSMUSG00000031987	Egln1	protein_coding	8	124908596	124949254	-1	EGL nine homolog 1 (C. elegans) [Source:MGI Symbol;Acc:MGI:1932286]	0.351823	7.10209	8.0795	0.00447687	0.0407961	162.996	162.528	151.401	139.045	158.893	119.211	118.088	118.197	114.606	128.128
ENSMUSG00000027670	Ocstamp	protein_coding	2	165393760	165400405	-1	osteoclast stimulatory transmembrane protein [Source:MGI Symbol;Acc:MGI:1921864]	-0.408924	8.11317	8.06719	0.0045074	0.0410447	192.281	265.401	238.944	269.112	231.865	343.093	288.893	308.928	260.646	364.411
ENSMUSG00000009073	Nf2	protein_coding	11	4765845	4849536	-1	neurofibromatosis 2 [Source:MGI Symbol;Acc:MGI:97307]	-0.365712	6.03353	8.0559	0.00453558	0.0412714	57.5724	59.5801	57.4716	60.8953	52.304	82.0707	75.7207	77.1069	62.7706	67.5965
ENSMUSG00000038909	Myst2	protein_coding	11	95274259	95310246	-1	MYST histone acetyltransferase 2 [Source:MGI Symbol;Acc:MGI:2182799]	-0.36574	6.65221	8.0304	0.00459986	0.0418263	88.1605	92.1057	90.8505	83.7475	87.2516	128.972	108.91	121.984	101.484	99.6414
ENSMUSG00000009687	Fxyd5	protein_coding	7	31032722	31042481	-1	FXYD domain-containing ion transport regulator 5 [Source:MGI Symbol;Acc:MGI:1201785]	-0.457631	8.9627	8.02867	0.00460427	0.0418362	403.098	449.118	457.687	381.551	424.427	738.927	604.169	636.078	423.728	457.649
ENSMUSG00000097715	CT030166.1	lincRNA	13	12619084	12650297	-1		-0.643008	3.90839	8.02268	0.00461952	0.0419446	8.99989	10.2747	18.5952	10.0842	10.8751	23.2616	19.1977	19.8527	12.4774	15.578
ENSMUSG00000034290	Nek9	protein_coding	12	85299514	85339362	-1	NIMA (never in mitosis gene a)-related expressed kinase 9 [Source:MGI Symbol;Acc:MGI:2387995]	-0.388455	6.75594	8.01681	0.0046345	0.0420504	87.2823	98.4672	94.3359	99.6409	91.2208	129.597	137.17	136.588	99.3949	104.19
ENSMUSG00000027782	Kpna4	protein_coding	3	69067149	69127113	-1	karyopherin (importin) alpha 4 [Source:MGI Symbol;Acc:MGI:1100848]	0.555835	7.08022	8.00806	0.00465695	0.0421947	163.056	165.201	148.246	166.617	167.124	76.9241	85.086	76.3923	151.687	153.439
ENSMUSG00000039157	Fam102a	protein_coding	2	32535332	32569756	1	family with sequence similarity 102, member A [Source:MGI Symbol;Acc:MGI:2138935]	0.446704	5.69177	8.00801	0.0046571	0.0421947	59.6924	61.3626	54.0116	60.8733	63.8876	44.6852	37.6491	32.6936	42.7284	59.0072
ENSMUSG00000028758	Kif17	protein_coding	4	138250435	138301967	1	kinesin family member 17 [Source:MGI Symbol;Acc:MGI:1098229]	-0.797925	2.4991	7.9971	0.00468522	0.0423074	4.60337	3.34165	4.7575	4.52215	3.37855	6.77202	9.06019	10.2904	5.5165	3.65936
ENSMUSG00000029561	Oasl2	protein_coding	5	114896936	114912234	1	2-5 oligoadenylate synthetase-like 2 [Source:MGI Symbol;Acc:MGI:1344390]	-0.829516	3.35864	7.99813	0.00468258	0.0423074	8.11646	5.99021	13.7128	5.94904	3.20073	11.4162	14.7639	14.8997	10.0211	13.6972
ENSMUSG00000032690	Oas2	protein_coding	5	120730333	120749853	-1	2-5 oligoadenylate synthetase 2 [Source:MGI Symbol;Acc:MGI:2180852]	-1.39019	0.829418	7.99785	0.00468328	0.0423074	1.2417	0.643577	2.1625	0.636613	0.127013	2.14476	2.88706	3.18003	1.59946	2.64287
ENSMUSG00000037415	Ranbp10	protein_coding	8	105768308	105827350	-1	RAN binding protein 10 [Source:MGI Symbol;Acc:MGI:1921584]	-0.439578	5.52909	7.99975	0.00467839	0.0423074	34.1921	43.6147	43.4281	38.8334	37.0116	64.0893	56.9431	55.3826	43.4791	43.1754
ENSMUSG00000066861	Oas1g	protein_coding	5	120876142	120887613	-1	2-5 oligoadenylate synthetase 1G [Source:MGI Symbol;Acc:MGI:97429]	-1.30462	0.749885	7.99669	0.00468629	0.0423074	1.43613	0.414612	1.92513	0.659443	0.319057	1.68608	2.71759	2.94314	1.43233	2.81288
ENSMUSG00000028108	Ecm1	protein_coding	3	95734147	95739569	-1	extracellular matrix protein 1 [Source:MGI Symbol;Acc:MGI:103060]	-1.07509	1.38582	7.99399	0.00469328	0.0423159	2.11997	1.11388	2.49324	1.62446	0.914494	5.23523	4.74134	3.32296	1.59946	2.21086
ENSMUSG00000063564	Col23a1	protein_coding	11	51289920	51583918	1	collagen, type XXIII, alpha 1 [Source:MGI Symbol;Acc:MGI:2653243]	0.875578	0.753398	7.99374	0.00469394	0.0423159	1.93826	1.95548	2.4678	2.19522	2.08301	0.844392	1.10318	1.21484	1.17511	1.39767
ENSMUSG00000001521	Tulp3	protein_coding	6	128321140	128355851	-1	tubby-like protein 3 [Source:MGI Symbol;Acc:MGI:1329045]	0.494124	3.84228	7.98345	0.00472068	0.0425195	16.1118	14.1339	15.0612	19.0984	19.7632	13.0881	11.8299	11.3266	9.95581	12.5791
ENSMUSG00000066152	Slc31a2	protein_coding	4	62262562	62298411	1	solute carrier family 31, member 2 [Source:MGI Symbol;Acc:MGI:1333844]	0.537283	5.1844	7.98246	0.00472326	0.0425195	27.8625	50.2237	44.6238	38.0211	55.9366	23.8456	26.2652	27.1911	32.5441	37.1273
ENSMUSG00000057132	Rpgrip1	protein_coding	14	52110704	52163546	1	retinitis pigmentosa GTPase regulator interacting protein 1 [Source:MGI Symbol;Acc:MGI:1932134]	-0.817224	2.42153	7.97739	0.00473652	0.0426085	3.15664	4.1184	4.57102	4.29143	3.1705	9.20168	8.93861	6.79777	3.03505	5.47684
ENSMUSG00000038037	Socs1	protein_coding	16	10783808	10785536	-1	suppressor of cytokine signaling 1 [Source:MGI Symbol;Acc:MGI:1354910]	0.61853	3.27385	7.96866	0.00475943	0.042784	9.02502	9.60415	10.4054	15.0811	14.5557	7.73463	9.27144	8.36099	6.26726	5.94646
ENSMUSG00000028931	Kcnab2	protein_coding	4	152390742	152477871	-1	potassium voltage-gated channel, shaker-related subfamily, beta member 2 [Source:MGI Symbol;Acc:MGI:109239]	-0.407803	6.83609	7.96308	0.00477412	0.0428855	119.264	110.769	92.5042	87.9184	83.092	146.722	136.653	130.953	115.292	115.778
ENSMUSG00000069495	Epc2	protein_coding	2	49451486	49551948	1	enhancer of polycomb homolog 2 (Drosophila) [Source:MGI Symbol;Acc:MGI:1278321]	-0.475508	5.06979	7.95962	0.00478325	0.042937	25.5608	31.6095	31.8524	27.8573	24.3103	40.7504	47.2022	42.9476	32.4788	29.9102
ENSMUSG00000054728	Phactr1	protein_coding	13	42680623	43138526	1	phosphatase and actin regulator 1 [Source:MGI Symbol;Acc:MGI:2659021]	0.701923	2.87529	7.95567	0.00479369	0.0430001	8.41932	8.46551	6.97089	7.99059	13.6158	5.28589	6.57216	7.36053	4.08025	4.19302
ENSMUSG00000059273	Zc3h4	protein_coding	7	16401196	16437694	1	zinc finger CCCH-type containing 4 [Source:MGI Symbol;Acc:MGI:2682314]	-0.348936	6.46234	7.94402	0.00482466	0.0432472	70.4167	80.0263	85.864	81.9694	71.864	95.3318	99.8499	100.332	94.1069	99.8447
ENSMUSG00000037656	Slc20a2	protein_coding	8	22476700	22569607	1	solute carrier family 20, member 2 [Source:MGI Symbol;Acc:MGI:97851]	-0.569894	3.90143	7.94204	0.00482994	0.0432638	7.56921	10.7561	13.7184	14.3499	13.9976	16.3501	20.1444	19.967	18.0272	13.7554
ENSMUSG00000046329	Slc25a23	protein_coding	17	57043711	57059863	-1	solute carrier family 25 (mitochondrial carrier; phosphate carrier), member 23 [Source:MGI Symbol;Acc:MGI:1914222]	-0.731584	1.68974	7.93964	0.00483635	0.0432905	3.19389	2.42579	1.95897	2.53723	1.9052	3.8842	4.01371	4.00184	3.52534	4.23978
ENSMUSG00000057440	Mpp7	protein_coding	18	7347962	7626863	-1	membrane protein, palmitoylated 7 (MAGUK p55 subfamily member 7) [Source:MGI Symbol;Acc:MGI:1922989]	0.575654	3.24566	7.93044	0.00486099	0.0434802	11.5084	11.0398	9.99839	12.3371	11.9138	5.1339	7.76923	7.36053	9.7926	7.57285
ENSMUSG00000097750	AC149055.1	lincRNA	7	30957409	30961619	1		-0.753626	2.97281	7.9268	0.00487079	0.043537	3.45222	6.78231	7.92671	6.48335	4.57095	12.4259	11.4663	11.1444	6.08969	7.34439
ENSMUSG00000020089	Ppa1	protein_coding	10	61648552	61674168	1	pyrophosphatase (inorganic) 1 [Source:MGI Symbol;Acc:MGI:97831]	0.445144	5.6858	7.92412	0.004878	0.0435706	69.5654	49.1594	54.2915	60.1928	65.0815	34.9747	38.9635	45.2351	55.3282	41.4728
ENSMUSG00000039316	Rftn1	protein_coding	17	49992257	50190674	-1	raftlin lipid raft linker 1 [Source:MGI Symbol;Acc:MGI:1923688]	-0.576244	3.87775	7.91704	0.00489714	0.0437106	14.1432	12.0794	13.5856	6.82712	12.5743	18.2726	19.4348	18.5085	16.1251	14.5612
ENSMUSG00000018507	Trpv2	protein_coding	11	62574486	62600515	1	transient receptor potential cation channel, subfamily V, member 2 [Source:MGI Symbol;Acc:MGI:1341836]	-0.406704	6.91599	7.90798	0.00492173	0.0438811	86.1617	122.651	106.242	94.2626	113.397	166.379	139.987	136.563	118.229	120.784
ENSMUSG00000026074	Map4k4	protein_coding	1	39900913	40026310	1	mitogen-activated protein kinase kinase kinase kinase 4 [Source:MGI Symbol;Acc:MGI:1349394]	-0.365934	7.63389	7.90744	0.0049232	0.0438811	180.44	183.865	177.859	169.229	161.611	255.125	224.674	218.387	192.49	217.732
ENSMUSG00000060275	Nrg2	protein_coding	18	36017707	36197380	-1	neuregulin 2 [Source:MGI Symbol;Acc:MGI:1098246]	0.824949	3.47077	7.89677	0.00495231	0.0441094	9.32788	16.6587	16.664	15.8495	12.4981	7.076	11.2666	12.5772	4.47195	4.04054
ENSMUSG00000025190	Got1	protein_coding	19	43499752	43524605	-1	glutamate oxaloacetate transaminase 1, soluble [Source:MGI Symbol;Acc:MGI:95791]	0.397036	5.84681	7.88202	0.00499287	0.044423	76.3493	55.9417	60.55	64.232	71.8386	56.5574	42.4139	43.7701	50.0402	53.264
ENSMUSG00000039633	Lonrf1	protein_coding	8	36216064	36249516	-1	LON peptidase N-terminal domain and ring finger 1 [Source:MGI Symbol;Acc:MGI:3609241]	0.998489	1.22666	7.88066	0.00499663	0.044423	3.33138	2.82184	3.35824	2.19522	3.65798	0.996382	1.50221	1.3935	0.750766	2.92241
ENSMUSG00000050295	Foxc1	protein_coding	13	31806646	31810635	1	forkhead box C1 [Source:MGI Symbol;Acc:MGI:1347466]	0.806713	1.47586	7.88014	0.00499807	0.044423	4.42166	2.77233	3.3328	3.16111	3.81039	1.3848	1.7604	1.78654	2.644	2.31251
ENSMUSG00000026005	Rpe	protein_coding	1	66700831	66719805	1	ribulose-5-phosphate-3-epimerase [Source:MGI Symbol;Acc:MGI:1913896]	0.620699	5.65993	7.87697	0.00500684	0.0444696	62.3033	57.1504	55.4264	65.8782	67.3116	26.4013	28.5173	26.8645	55.8328	59.9947
ENSMUSG00000020564	Atxn7l1	protein_coding	12	33147693	33375659	1	ataxin 7-like 1 [Source:MGI Symbol;Acc:MGI:3584458]	-0.411215	5.2779	7.87376	0.00501573	0.0445172	29.6963	33.7662	40.2162	34.7347	28.973	41.2531	48.6312	44.2311	41.0143	44.1535
ENSMUSG00000026112	Coa5	protein_coding	1	37417084	37430103	-1	cytochrome C oxidase assembly factor 5 [Source:MGI Symbol;Acc:MGI:1923428]	0.364078	7.83693	7.87016	0.00502572	0.0445561	287.529	235.523	232.965	270.845	267.54	179.855	208.619	205.13	203.196	194.073
ENSMUSG00000028207	Asph	protein_coding	4	9448069	9669344	-1	aspartate-beta-hydroxylase [Source:MGI Symbol;Acc:MGI:1914186]	0.588923	4.05922	7.86964	0.00502717	0.0445561	15.2941	16.8815	22.4137	18.9008	27.1046	11.45	18.1439	14.6853	11.7511	9.73288
ENSMUSG00000073755	5730409E04Rik	protein_coding	4	126609818	126614371	1	RIKEN cDNA 5730409E04Rik gene [Source:MGI Symbol;Acc:MGI:3609248]	-0.567512	3.98155	7.86366	0.00504381	0.0446722	15.3244	12.228	13.204	11.02	12.0662	21.9711	23.3314	21.0454	13.4485	13.316
ENSMUSG00000018924	Alox15	protein_coding	11	70344152	70352031	-1	arachidonate 15-lipoxygenase [Source:MGI Symbol;Acc:MGI:87997]	-1.2326	1.93781	7.85909	0.00505658	0.0446913	3.90681	2.87134	1.24662	2.0635	1.19392	11.4162	4.60051	5.64545	2.12173	2.31251
ENSMUSG00000032590	Apeh	protein_coding	9	108085417	108094480	-1	acylpeptide hydrolase [Source:MGI Symbol;Acc:MGI:88041]	0.548455	5.47804	7.85945	0.00505558	0.0446913	58.4809	52.798	49.9919	53.0584	51.6689	23.3559	27.2745	31.6574	50.6277	46.5298
ENSMUSG00000034247	Plekhm1	protein_coding	11	103365088	103412664	-1	pleckstrin homology domain containing, family M (with RUN domain) member 1 [Source:MGI Symbol;Acc:MGI:2443207]	0.365399	6.4078	7.86052	0.00505259	0.0446913	83.3149	108.863	90.1636	97.6432	101.001	70.8614	67.1064	72.2832	72.4652	85.0547
ENSMUSG00000003458	Ncstn	protein_coding	1	172066013	172082795	-1	nicastrin [Source:MGI Symbol;Acc:MGI:1891700]	-0.429635	6.93185	7.84064	0.00510845	0.0450866	84.6708	107.193	116.822	114.143	100.808	152.9	162.845	156.395	110.998	110.925
ENSMUSG00000030108	Slc6a13	protein_coding	6	121300227	121337733	1	solute carrier family 6 (neurotransmitter transporter, GABA), member 13 [Source:MGI Symbol;Acc:MGI:95629]	-0.810444	1.11167	7.84078	0.00510805	0.0450866	1.72626	1.2624	1.73	1.40494	1.60036	3.37757	2.46456	2.82273	2.644	2.00757
ENSMUSG00000056602	Fry	protein_coding	5	150259930	150497752	1	furry homolog (Drosophila) [Source:MGI Symbol;Acc:MGI:2443895]	-1.4813	0.436239	7.8349	0.0051247	0.0451785	2.02912	0.569318	0.407059	0.263426	0.228624	1.18215	2.7697	2.14384	1.69706	1.82968
ENSMUSG00000064120	Mocs1	protein_coding	17	49428362	49455435	1	molybdenum cofactor synthesis 1 [Source:MGI Symbol;Acc:MGI:1928904]	-0.599894	3.36407	7.83443	0.00512603	0.0451785	8.75246	8.39125	8.67545	7.52959	7.64619	14.6924	14.9047	14.328	8.71541	8.48769
ENSMUSG00000030325	Klrb1c	protein_coding	6	128778485	128789215	-1	killer cell lectin-like receptor subfamily B member 1C [Source:MGI Symbol;Acc:MGI:107538]	-1.3624	0.59921	7.83251	0.00513148	0.045195	1.19415	0.900017	0.89095	0.511266	0.588325	4.22669	2.19393	2.45148	0.552629	0.874943
ENSMUSG00000046516	Cox17	protein_coding	16	38346991	38352763	1	cytochrome c oxidase, subunit XVII assembly protein homolog (yeast) [Source:MGI Symbol;Acc:MGI:1333806]	0.38058	5.91662	7.82981	0.00513914	0.0452309	73.8962	63.4171	65.3584	63.0141	77.8997	49.429	45.9582	46.307	59.2126	59.1343
ENSMUSG00000028807	Zbtb8a	protein_coding	4	129353628	129378116	-1	zinc finger and BTB domain containing 8a [Source:MGI Symbol;Acc:MGI:1920930]	-0.848867	4.76979	7.82449	0.0051543	0.0453327	18.8438	23.4571	18.7344	19.0938	17.6863	43.304	49.8958	50.068	12.4366	17.6353
ENSMUSG00000028191	Bcl10	protein_coding	3	145924378	145934283	1	B cell leukemia/lymphoma 10 [Source:MGI Symbol;Acc:MGI:1337994]	-0.379831	5.72619	7.81898	0.00517002	0.0454393	50.2736	47.1791	48.669	42.9384	42.1937	70.76	57.9758	56.7046	54.3163	56.6185
ENSMUSG00000097048	AC158662.2	lincRNA	6	86526271	86564442	1		-0.878006	3.07219	7.81509	0.00518118	0.0455057	3.05882	7.5249	8.85353	5.77342	4.42005	16.3812	11.7595	12.7201	5.45121	7.24249
ENSMUSG00000032221	Mns1	protein_coding	9	72438529	72458574	1	meiosis-specific nuclear structural protein 1 [Source:MGI Symbol;Acc:MGI:107933]	0.792501	2.631	7.81032	0.00519486	0.0455941	9.63073	6.12116	6.01862	8.88997	8.53401	2.83749	3.16027	3.78638	7.59057	4.99554
ENSMUSG00000035697	Hmha1	protein_coding	10	80016653	80031472	1	histocompatibility (minor) HA-1 [Source:MGI Symbol;Acc:MGI:1917969]	-0.432994	8.63977	7.80893	0.00519887	0.0455976	267.813	395.181	400.292	351.278	293.985	551.151	454.324	434.95	372.38	458.665
ENSMUSG00000044813	Shb	protein_coding	4	45423278	45532470	-1	src homology 2 domain-containing transforming protein B [Source:MGI Symbol;Acc:MGI:98294]	0.602892	2.60996	7.80663	0.0052055	0.045624	7.78333	6.70805	7.14897	6.62955	8.48447	4.49216	4.62398	3.89465	4.83102	5.97187
ENSMUSG00000026436	Elk4	protein_coding	1	132007607	132032612	1	ELK4, member of ETS oncogene family [Source:MGI Symbol;Acc:MGI:102853]	-0.635318	5.82409	7.80462	0.00521128	0.045643	34.3435	50.0255	54.9263	50.7534	33.0742	93.8455	85.5317	77.0712	39.4965	45.1057
ENSMUSG00000059149	Mfsd4	protein_coding	1	132022806	132068062	-1	major facilitator superfamily domain containing 4 [Source:MGI Symbol;Acc:MGI:2442786]	-0.691327	4.85322	7.80078	0.00522238	0.0457085	16.3844	26.4116	27.4261	25.5523	15.267	46.7102	45.6061	40.0148	19.1579	24.9812
ENSMUSG00000028464	Tpm2	protein_coding	4	43514711	43523765	-1	tropomyosin 2, beta [Source:MGI Symbol;Acc:MGI:98810]	1.10605	1.70445	7.79361	0.00524313	0.0458583	6.29935	2.0545	2.23882	8.10035	3.30234	1.84077	1.26749	1.35777	2.77457	2.84617
ENSMUSG00000024869	Nudt8	protein_coding	19	4000580	4005816	1	nudix (nucleoside diphosphate linked moiety X)-type motif 8 [Source:MGI Symbol;Acc:MGI:1913637]	0.468126	3.70253	7.77492	0.00529767	0.0463032	14.1396	14.3354	14.8882	17.128	15.2555	11.1879	9.72609	12.0859	9.77889	11.1689
ENSMUSG00000037940	Inpp4b	protein_coding	8	81342556	82125036	1	inositol polyphosphate-4-phosphatase, type II [Source:MGI Symbol;Acc:MGI:2158925]	1.9556	-0.758797	7.77307	0.00530308	0.0463184	2.39254	1.03962	0.330735	0.0439043	0.635065	0.118215	0.258192	0.214384	0.228494	0.304947
ENSMUSG00000005881	Ergic3	protein_coding	2	156008045	156018279	1	ERGIC and golgi 3 [Source:MGI Symbol;Acc:MGI:1913616]	-0.380178	6.72069	7.76851	0.00531648	0.0464034	88.3423	96.3006	90.3066	88.6648	97.5206	137.501	129.819	125.022	96.1307	102.324
ENSMUSG00000005161	Prdx2	protein_coding	8	84969587	84974834	1	peroxiredoxin 2 [Source:MGI Symbol;Acc:MGI:109486]	0.383707	6.56207	7.75825	0.00534679	0.0465681	133.769	94.3211	93.175	101.219	115.3	75.1782	78.8582	82.5497	87.8654	81.8205
ENSMUSG00000032301	Psma4	protein_coding	9	54950790	54958030	1	proteasome (prosome, macropain) subunit, alpha type 4 [Source:MGI Symbol;Acc:MGI:1347060]	0.353344	7.65543	7.75748	0.00534905	0.0465681	246.546	217.38	206.132	219.966	247.807	170.389	180.935	176.326	184.606	165.056
ENSMUSG00000055013	Agap1	protein_coding	1	89454811	89895282	1	ArfGAP with GTPase domain, ankyrin repeat and PH domain 1 [Source:MGI Symbol;Acc:MGI:2653690]	0.755849	2.61855	7.76059	0.00533987	0.0465681	8.20732	7.50014	7.86133	6.30027	8.63689	2.3643	4.78829	3.82319	4.17818	7.34413
ENSMUSG00000066842	Hmcn1	protein_coding	1	150563527	150993435	-1	hemicentin 1 [Source:MGI Symbol;Acc:MGI:2685047]	1.29573	0.538313	7.75712	0.00535011	0.0465681	1.60512	0.940612	1.60279	3.9718	1.82772	0.607962	0.82152	0.678884	0.293778	1.57556
ENSMUSG00000023272	Creld2	protein_coding	15	88819646	88826681	1	cysteine-rich with EGF-like domains 2 [Source:MGI Symbol;Acc:MGI:1923987]	0.544166	6.70889	7.74653	0.00538159	0.0467754	94.0056	116.314	113.061	140.604	161.103	68.1424	61.4966	66.0304	114.769	111.636
ENSMUSG00000026078	Pdcl3	protein_coding	1	38987814	38997236	1	phosducin-like 3 [Source:MGI Symbol;Acc:MGI:1916083]	0.388545	6.1765	7.74545	0.00538481	0.0467754	97.0644	74.8529	71.8968	77.2497	91.2462	59.2088	56.8022	53.9534	71.8124	68.6384
ENSMUSG00000030207	8430419L09Rik	protein_coding	6	135197977	135244955	1	RIKEN cDNA 8430419L09 gene [Source:MGI Symbol;Acc:MGI:1921775]	0.423425	6.20017	7.74471	0.00538702	0.0467754	65.7797	80.0263	75.1787	86.0744	117.157	58.8035	55.7225	59.7418	66.2959	70.6968
ENSMUSG00000033644	Piwil2	protein_coding	14	70372480	70429094	-1	piwi-like homolog 2 (Drosophila) [Source:MGI Symbol;Acc:MGI:1930036]	-1.08931	2.12169	7.74288	0.00539246	0.0467754	3.39196	2.17826	3.66353	2.96354	1.60036	9.71051	7.41715	7.28907	2.2523	2.21086
ENSMUSG00000067767	Clec4b2	protein_coding	6	123172893	123204671	1	C-type lectin domain family 4, member b2 [Source:MGI Symbol;Acc:MGI:3588267]	-0.771902	3.21503	7.74395	0.00538929	0.0467754	4.69422	4.28226	6.74191	10.2078	8.45907	6.77202	11.2196	9.93314	16.9738	12.9857
ENSMUSG00000022175	Lrp10	protein_coding	14	54464164	54471497	1	low-density lipoprotein receptor-related protein 10 [Source:MGI Symbol;Acc:MGI:1929480]	-0.463942	8.20087	7.74087	0.00539848	0.0467955	189.768	297.729	269.804	242.176	245.719	429.407	360.923	364.132	258.231	277.4
ENSMUSG00000030064	Frmd4b	protein_coding	6	97286867	97617541	-1	FERM domain containing 4B [Source:MGI Symbol;Acc:MGI:2141794]	-0.7785	3.0579	7.7393	0.00540318	0.0468041	5.39079	4.45553	8.62456	5.61975	6.60468	10.2847	16.7355	11.541	5.288	7.92862
ENSMUSG00000024873	Cnih2	protein_coding	19	5092871	5098418	-1	cornichon homolog 2 (Drosophila) [Source:MGI Symbol;Acc:MGI:1277225]	-1.32238	-0.0301869	7.73496	0.00541617	0.0468202	0.333138	0.396047	0.865	0.636613	0.406442	1.9421	1.7604	1.64361	0.391704	0.762367
ENSMUSG00000030275	Etnk1	protein_coding	6	143167230	143208542	1	ethanolamine kinase 1 [Source:MGI Symbol;Acc:MGI:1922570]	-0.393147	6.43408	7.73671	0.00541092	0.0468202	63.9929	85.9423	75.5094	79.4668	71.1781	105.059	116.609	95.8655	79.6791	89.0445
ENSMUSG00000087450	Gm13994	lincRNA	2	124708655	124711083	1	predicted gene 13994 [Source:MGI Symbol;Acc:MGI:3651835]	1.61522	1.42663	7.73543	0.00541477	0.0468202	3.81595	2.07925	2.79853	3.35868	8.05263	0.287093	0.328608	0.643153	3.98232	1.2452
ENSMUSG00000043230	Fam124b	protein_coding	1	80198706	80218473	-1	family with sequence similarity 124, member B [Source:MGI Symbol;Acc:MGI:3026880]	-2.49456	0.117229	7.73041	0.00542985	0.0469063	0.363424	0.198024	0.305294	0.658565	0.0508052	1.50302	3.12178	4.10903	0	0.101649
ENSMUSG00000024286	Ccny	protein_coding	18	9314044	9450150	-1	cyclin Y [Source:MGI Symbol;Acc:MGI:1915224]	-0.470011	6.35911	7.72847	0.00543568	0.0469245	77.9241	69.531	66.1725	63.5296	68.9173	117.691	110.717	106.871	67.0467	69.6549
ENSMUSG00000047824	Pygo2	protein_coding	3	89430214	89435128	1	pygopus 2 [Source:MGI Symbol;Acc:MGI:1916161]	0.390653	6.56472	7.71825	0.00546653	0.0471586	105.211	107.428	95.15	108.158	124.447	81.4163	70.0874	66.3519	95.2493	92.9325
ENSMUSG00000053398	Phgdh	protein_coding	3	98313170	98339990	-1	3-phosphoglycerate dehydrogenase [Source:MGI Symbol;Acc:MGI:1355330]	0.909248	4.36935	7.7155	0.00547487	0.0471983	42.4185	18.3244	18.1406	41.1664	15.0254	11.4888	15.2854	13.6298	6.49151	24.1802
ENSMUSG00000095930	Nim1	protein_coding	13	119710094	119755882	-1	serine/threonine-protein kinase NIM1 [Source:MGI Symbol;Acc:MGI:2442399]	-1.24415	0.729348	7.70401	0.00550983	0.0474673	1.18113	0.965365	0.407059	1.90984	0.304831	2.4994	2.5115	2.28677	1.20775	2.66828
ENSMUSG00000038390	Gpr162	protein_coding	6	124858444	124863917	-1	G protein-coupled receptor 162 [Source:MGI Symbol;Acc:MGI:1315214]	-1.09617	1.78136	7.69658	0.00553256	0.0476306	2.02912	1.11388	3.35824	2.5245	1.87979	2.78649	2.20637	2.787	8.81334	6.45471
ENSMUSG00000030980	2310008H09Rik	protein_coding	7	118842222	118856254	-1	RIKEN cDNA 2310008H09 gene [Source:MGI Symbol;Acc:MGI:1913606]	0.369857	5.51529	7.69336	0.00554245	0.0476832	48.3414	54.4506	48.3945	53.9112	54.1548	36.2641	39.5085	38.0729	42.1937	41.6108
ENSMUSG00000019854	Reps1	protein_coding	10	18055861	18125155	1	RalBP1 associated Eps domain containing protein [Source:MGI Symbol;Acc:MGI:1196373]	-0.392386	5.46957	7.68113	0.00558011	0.0479419	39.7646	38.6146	39.6628	38.2846	36.2749	52.4705	55.1592	54.7395	42.2061	44.3952
ENSMUSG00000022769	Sdf2l1	protein_coding	16	17130138	17132383	-1	stromal cell-derived factor 2-like 1 [Source:MGI Symbol;Acc:MGI:2149842]	0.759906	7.46199	7.68172	0.00557831	0.0479419	208.03	174.31	195.338	251.879	286.821	72.4657	79.7579	85.0748	234.565	177.657
ENSMUSG00000025498	Irf7	protein_coding	7	141262706	141266481	-1	interferon regulatory factor 7 [Source:MGI Symbol;Acc:MGI:1859212]	-0.866029	4.84086	7.67101	0.0056115	0.0481787	27.6505	12.525	39.6119	12.7103	9.34816	34.8396	40.3484	46.5929	29.7042	31.6382
ENSMUSG00000024835	Coro1b	protein_coding	19	4148619	4154035	1	coronin, actin binding protein 1B [Source:MGI Symbol;Acc:MGI:1345963]	0.401585	8.38754	7.66663	0.00562514	0.048255	432.262	362.012	370.704	351.849	400.599	240.162	242.227	280.343	343.949	324.074
ENSMUSG00000054079	Utp18	protein_coding	11	93859243	93885766	-1	UTP18, small subunit (SSU) processome component, homolog (yeast) [Source:MGI Symbol;Acc:MGI:1923402]	0.417959	5.63004	7.6657	0.00562803	0.048255	60.1769	53.9367	52.4088	57.7342	60.4836	35.228	36.2173	37.6602	51.9987	48.9948
ENSMUSG00000097164	AC153506.1	lincRNA	10	94673493	94688613	-1		-0.737981	2.38345	7.66205	0.00563945	0.0483201	4.69422	2.84659	4.57941	3.92944	3.45476	7.00845	7.91006	7.82503	5.64707	3.63395
ENSMUSG00000050730	Arhgap42	protein_coding	9	8994953	9239013	-1	Rho GTPase activating protein 42 [Source:MGI Symbol;Acc:MGI:1918794]	0.574288	3.99268	7.65672	0.00565613	0.0484301	17.3838	14.728	18.7247	27.1548	17.5278	9.84561	11.2666	10.7907	14.493	16.8737
ENSMUSG00000032042	Srpr	protein_coding	9	35200175	35247973	1	signal recognition particle receptor (docking protein) [Source:MGI Symbol;Acc:MGI:1914648]	-0.427559	6.9237	7.64502	0.00569293	0.0487122	83.503	113.918	111.45	108.412	103.87	174.255	142.045	149.13	103.194	121.177
ENSMUSG00000024143	Rhoq	protein_coding	17	86963082	87000069	1	ras homolog gene family, member Q [Source:MGI Symbol;Acc:MGI:1931553]	0.546812	3.49273	7.64081	0.00570622	0.048729	13.1665	18.2073	12.6738	11.3712	11.5112	8.72443	10.7274	7.67424	7.83767	10.1395
ENSMUSG00000035278	Plekhj1	protein_coding	10	80796100	80798626	-1	pleckstrin homology domain containing, family J member 1 [Source:MGI Symbol;Acc:MGI:1925920]	0.475295	5.65329	7.64073	0.00570648	0.048729	63.4904	54.1617	55.5793	58.027	63.0025	29.5394	35.1244	38.6403	57.4979	47.9099
ENSMUSG00000035958	Tdp2	protein_coding	13	24831679	24842153	1	tyrosyl-DNA phosphodiesterase 2 [Source:MGI Symbol;Acc:MGI:1860486]	0.614397	4.59471	7.6426	0.00570058	0.048729	26.3785	29.4065	27.8327	32.6868	30.5085	12.2943	13.7781	14.4352	29.9654	24.1162
ENSMUSG00000052105	1110012J17Rik	protein_coding	17	66336982	66449750	-1	RIKEN cDNA 1110012J17 gene [Source:MGI Symbol;Acc:MGI:1915867]	-1.10671	0.376786	7.63302	0.00573092	0.0489046	0.96913	0.618824	0.814118	1.18542	0.381039	1.60434	1.9247	1.75081	0.848692	2.31251
ENSMUSG00000003575	Crtc1	protein_coding	8	70382355	70439579	-1	CREB regulated transcription coactivator 1 [Source:MGI Symbol;Acc:MGI:2142523]	-0.500836	4.17434	7.6234	0.00576156	0.0490666	16.5661	13.1686	17.6053	16.2226	11.4312	20.9747	22.674	25.2973	17.692	17.941
ENSMUSG00000024168	Tmem204	protein_coding	17	25057702	25081181	-1	transmembrane protein 204 [Source:MGI Symbol;Acc:MGI:3039635]	-0.873301	1.06569	7.62402	0.00575959	0.0490666	1.15084	1.23765	1.70456	1.25127	1.9052	3.36068	3.45038	1.96519	2.31758	1.93133
ENSMUSG00000036078	Sigmar1	protein_coding	4	41738493	41756157	-1	sigma non-opioid intracellular receptor 1 [Source:MGI Symbol;Acc:MGI:1195268]	0.409595	6.25189	7.62354	0.00576112	0.0490666	69.2325	99.0913	79.7233	84.7795	104.84	54.6702	59.0624	61.608	68.9268	80.2163
ENSMUSG00000059852	Kcng2	protein_coding	18	80294544	80364254	-1	potassium voltage-gated channel, subfamily G, member 2 [Source:MGI Symbol;Acc:MGI:3694646]	1.01948	0.654912	7.61812	0.00577846	0.0491773	2.08969	1.6832	2.08618	1.27323	3.17533	0.726177	0.868464	1.60788	1.07719	0.762367
ENSMUSG00000026466	Tor1aip1	protein_coding	1	156004599	156036480	-1	torsin A interacting protein 1 [Source:MGI Symbol;Acc:MGI:3582693]	-0.417809	7.77127	7.61667	0.00578311	0.0491837	144.876	197.273	210.74	205.654	183.115	251.241	283.887	286.923	201.17	214.731
ENSMUSG00000028163	Nfkb1	protein_coding	3	135584655	135691547	-1	nuclear factor of kappa light polypeptide gene enhancer in B cells 1, p105 [Source:MGI Symbol;Acc:MGI:97312]	-0.348499	7.84971	7.6062	0.0058168	0.0494369	223.687	204.657	199.739	207.25	185.236	237.004	262.112	261.835	264.4	255.291
ENSMUSG00000032359	Ctsh	protein_coding	9	90054152	90076089	1	cathepsin H [Source:MGI Symbol;Acc:MGI:107285]	-0.363554	7.24353	7.60301	0.00582708	0.049491	125.139	135.646	134.991	120.21	151.12	195.527	174.96	166.291	159.913	148.128
ENSMUSG00000072917	Gm1965	protein_coding	6	89141008	89146674	1	predicted gene 1965 [Source:MGI Symbol;Acc:MGI:3584270]	1.60799	3.54024	7.59815	0.00584283	0.0495913	21.1725	17.9783	20.2329	12.7968	15.5632	4.84461	6.55174	8.97913	7.9147	0.0411678
ENSMUSG00000024400	Wdr33	protein_coding	18	31804057	31908987	1	WD repeat domain 33 [Source:MGI Symbol;Acc:MGI:1921570]	-0.36553	5.82677	7.59573	0.00585068	0.0496246	45.5188	54.407	49.3305	50.5993	49.6113	68.1424	70.3221	65.7802	58.4292	53.7469
ENSMUSG00000060073	Psma3	protein_coding	12	70974621	70996347	1	proteasome (prosome, macropain) subunit, alpha type 3 [Source:MGI Symbol;Acc:MGI:104883]	0.349334	7.68478	7.5934	0.00585822	0.0496552	247.522	205.814	229.324	227.359	249.851	170.085	180.202	177.88	194.711	173.937
ENSMUSG00000024378	Stard4	protein_coding	18	33199355	33213862	-1	StAR-related lipid transfer (START) domain containing 4 [Source:MGI Symbol;Acc:MGI:2156764]	0.750406	4.54783	7.59177	0.00586355	0.049667	31.5876	18.8617	25.2885	35.2991	36.3511	9.65984	12.6514	13.5419	32.3809	18.1443
ENSMUSG00000010911	Apip	protein_coding	2	103073675	103092644	1	APAF1 interacting protein [Source:MGI Symbol;Acc:MGI:1926788]	0.568474	3.89745	7.58011	0.00590159	0.0498888	21.7449	16.3369	16.1297	16.6178	18.3915	7.54886	11.1257	11.148	16.6148	12.9602
ENSMUSG00000021113	Snapc1	protein_coding	12	73964530	73984820	1	small nuclear RNA activating complex, polypeptide 1 [Source:MGI Symbol;Acc:MGI:1922877]	0.529586	3.15152	7.5808	0.00589932	0.0498888	8.32846	11.3616	9.76942	10.998	12.0916	7.09289	7.11202	6.14568	7.47502	8.00485
ENSMUSG00000036620	Mgat4b	protein_coding	11	50210890	50235103	1	mannoside acetylglucosaminyltransferase 4, isoenzyme B [Source:MGI Symbol;Acc:MGI:2143974]	-0.378109	6.04508	7.58105	0.00589851	0.0498888	53.7564	61.016	60.4737	50.4241	63.2525	92.292	67.6228	68.9556	65.284	75.4743
ENSMUSG00000054519	Zfp867	protein_coding	11	59461197	59472474	-1	zinc finger protein 867 [Source:MGI Symbol;Acc:MGI:2681848]	-0.885889	1.10974	7.57715	0.00591128	0.0499038	0.908559	1.80697	1.73	1.73422	1.24473	3.07359	3.75552	2.787	1.89324	2.00757
ENSMUSG00000058355	Abce1	protein_coding	8	79683442	79711740	-1	ATP-binding cassette, sub-family E (OABP), member 1 [Source:MGI Symbol;Acc:MGI:1195458]	0.397239	6.989	7.57735	0.00591062	0.0499038	136.284	142.23	129.954	163.083	155.058	92.0384	92.2215	100.224	129.785	129.348
ENSMUSG00000036611	Eepd1	protein_coding	9	25481547	25604110	1	endonuclease/exonuclease/phosphatase family domain containing 1 [Source:MGI Symbol;Acc:MGI:1914734]	-0.557087	3.50478	7.575	0.00591833	0.0499299	9.53987	7.07934	10.4054	10.1639	8.84011	10.7069	13.5903	16.5791	15.7008	10.2157
ENSMUSG00000034636	Zyg11b	protein_coding	4	108229724	108301096	-1	zyg-ll homolog B (C. elegans) [Source:MGI Symbol;Acc:MGI:2685277]	-0.655547	6.25905	7.56956	0.00593623	0.0500353	59.9952	66.833	61.2115	53.673	57.3591	135.238	121.045	107.978	48.1796	51.1548
ENSMUSG00000043770	Gm12481	pseudogene	4	43663949	43664408	1	predicted gene 12481 [Source:MGI Symbol;Acc:MGI:3650743]	0.428046	7.24454	7.5688	0.00593874	0.0500353	230.868	153.898	149.055	152.573	188.121	107.174	118.621	129.176	151.067	134.874
ENSMUSG00000036322	H2-Ea-ps	pseudogene	17	34341959	34344645	-1	histocompatibility 2, class II antigen E alpha, pseudogene [Source:MGI Symbol;Acc:MGI:95900]	-1.38061	-0.61148	7.56563	0.00594919	0.0500899	0.242283	0.445553	0.381618	0.219522	0.381039	1.28348	1.12666	1.14338	0.424346	0.304947
ENSMUSG00000029313	Aff1	protein_coding	5	103692374	103855322	1	AF4/FMR2 family, member 1 [Source:MGI Symbol;Acc:MGI:1100819]	-0.396461	7.51373	7.56254	0.0059594	0.0501424	134.134	178.097	167.963	157.243	156.734	235.298	229.439	216.242	159.391	188.686
ENSMUSG00000093483	AA465934	processed_transcript	11	83291699	83294632	1	expressed sequence AA465934 [Source:MGI Symbol;Acc:MGI:2671018]	-0.981023	0.335	7.55668	0.00597881	0.0502722	0.575421	0.643577	1.34838	0.81223	0.711273	1.73945	1.5961	1.53642	1.46889	1.62638
ENSMUSG00000025189	Cnnm1	protein_coding	19	43440436	43497212	1	cyclin M1 [Source:MGI Symbol;Acc:MGI:1891366]	-0.899189	1.32571	7.54475	0.0060185	0.0505386	1.69598	1.46042	2.21338	2.04155	1.24473	1.79011	2.91006	2.82273	5.19008	3.27818
ENSMUSG00000038295	Atg9b	protein_coding	5	24384181	24392143	-1	autophagy related 9B [Source:MGI Symbol;Acc:MGI:2685420]	0.691484	3.19547	7.54563	0.00601557	0.0505386	8.56893	9.82692	10.0968	12.842	15.3363	5.0802	5.39715	5.14129	10.7686	8.20663
ENSMUSG00000041560	Gltscr2	protein_coding	7	15937838	15946108	-1	glioma tumor suppressor candidate region gene 2 [Source:MGI Symbol;Acc:MGI:2154441]	-0.431915	7.62957	7.53971	0.00603537	0.0506466	210.453	174.409	160.966	140.45	161.281	284.239	226.411	237.609	178.584	199.994
ENSMUSG00000024843	Chka	protein_coding	19	3851773	3894369	1	choline kinase alpha [Source:MGI Symbol;Acc:MGI:107760]	-0.765603	4.47396	7.5341	0.00605419	0.050737	9.02502	19.134	21.396	18.0886	15.0638	35.684	36.8745	35.5878	14.0687	16.0097
ENSMUSG00000090628	Gm17083	pseudogene	13	34006966	34008331	-1	predicted gene 17083 [Source:MGI Symbol;Acc:MGI:4937910]	-1.8171	-0.836795	7.53507	0.00605092	0.050737	0	0.0990118	0.585147	0.219522	0.203221	1.06393	1.0093	1.03619	0.16321	0.609894
ENSMUSG00000078915	Hsp25-ps1	processed_pseudogene	13	45078498	45079127	-1	heat shock protein 25, pseudogene 1 [Source:MGI Symbol;Acc:MGI:96241]	-1.40186	0.205782	7.5254	0.00608352	0.050949	0.383412	0.538377	0.581331	0.792912	0.774526	0.325598	1.19918	0.980094	2.18701	3.37373
ENSMUSG00000002257	Def6	protein_coding	17	28207778	28228608	1	differentially expressed in FDCP 6 [Source:MGI Symbol;Acc:MGI:1346328]	-0.533978	6.6421	7.52253	0.0060932	0.0509962	91.5222	102.032	81.3864	68.2712	66.8851	161.633	128.58	126.844	71.7145	96.2869
ENSMUSG00000037636	Slc25a43	protein_coding	X	36743659	36777202	1	solute carrier family 25, member 43 [Source:MGI Symbol;Acc:MGI:2684854]	1.00814	1.77294	7.5116	0.00613029	0.0512726	4.63365	3.96047	4.73206	4.0392	5.28374	0.979495	1.07971	1.64361	3.16627	4.26925
ENSMUSG00000002489	Tiam1	protein_coding	16	89787111	89980080	-1	T cell lymphoma invasion and metastasis 1 [Source:MGI Symbol;Acc:MGI:103306]	-0.437221	7.32071	7.50553	0.00615099	0.0513873	122.474	148.419	146.847	126.708	139.054	193.095	215.191	217.278	122.766	162.664
ENSMUSG00000020108	Ddit4	protein_coding	10	59949675	59951770	-1	DNA-damage-inducible transcript 4 [Source:MGI Symbol;Acc:MGI:1921997]	-1.32042	7.56137	7.50519	0.00615215	0.0513873	97.549	157.526	128.529	121.966	37.1132	364.98	443.832	360.952	25.2323	140.119
ENSMUSG00000048537	Phldb1	protein_coding	9	44686304	44735198	-1	pleckstrin homology-like domain, family B, member 1 [Source:MGI Symbol;Acc:MGI:2143230]	-0.830022	1.44904	7.50187	0.00616349	0.051448	2.02912	2.07925	2.56956	1.47079	1.54956	4.79615	3.5208	3.32296	2.05645	3.22735
ENSMUSG00000017718	Afmid	protein_coding	11	117825924	117839908	1	arylformamidase [Source:MGI Symbol;Acc:MGI:2448704]	-0.816958	2.57586	7.49267	0.00619507	0.0516172	5.88504	2.67258	4.27463	3.28602	5.43108	11.5677	8.09455	7.58027	5.90298	4.13991
ENSMUSG00000030160	Tmem52b	protein_coding	6	129512557	129519227	1	transmembrane protein 52B [Source:MGI Symbol;Acc:MGI:2442838]	1.03025	0.438881	7.49371	0.0061915	0.0516172	1.96855	0.866353	1.34838	2.0196	2.61647	0.709289	1.05624	0.928999	0.685482	0.864016
ENSMUSG00000031970	Dbndd1	protein_coding	8	123504718	123515463	-1	dysbindin (dystrobrevin binding protein 1) domain containing 1 [Source:MGI Symbol;Acc:MGI:1919435]	-1.48108	0.550507	7.49239	0.00619603	0.0516172	0.635992	0.792094	1.32294	0.5049	0.48265	2.83716	3.33302	3.1443	0.554914	0.406596
ENSMUSG00000033712	2610301G19Rik	protein_coding	14	70138177	70153811	-1	RIKEN cDNA 2610301G19 gene [Source:MGI Symbol;Acc:MGI:2444228]	-0.348043	6.3733	7.4864	0.00621667	0.051755	70.7465	77.452	75.484	75.0105	68.1806	108.116	87.5506	91.1133	88.0028	85.1056
ENSMUSG00000031555	Adam9	protein_coding	8	24949611	25016922	-1	a disintegrin and metallopeptidase domain 9 (meltrin gamma) [Source:MGI Symbol;Acc:MGI:105376]	-0.490551	5.88812	7.47896	0.00624241	0.0519	33.8893	59.5804	55.4872	51.3022	47.5537	86.2462	77.7158	70.854	46.9392	60.8115
ENSMUSG00000041870	Ankrd13a	protein_coding	5	114774677	114806200	1	ankyrin repeat domain 13a [Source:MGI Symbol;Acc:MGI:1915670]	-0.421056	8.22086	7.47835	0.00624452	0.0519	266.753	279.238	245.354	235.042	257.024	413.583	373.367	372.35	255.749	277.119
[truncated: 11,103 more rows]

## Sheet: DE_MA9_WT_vs_RAG
gene.Ensembl.Gene.ID	gene.Associated.Gene.Name	gene.Gene.Biotype	gene.Chromosome.Name	gene.Gene.Start..bp.	gene.Gene.End..bp.	gene.Strand	gene.Description	logFC	logCPM	LR	PValue	adj.P	MLLAF9WTM0	MLLAF9WTM1	MLLAF9WTM3	MLLAF9WTM4	MLLAF9RAGM0	MLLAF9RAGM1	MLLAF9RAGM2	MLLAF9RAGM3	MLLAF9RAGM4
[truncated: 15,281 more rows]

[truncated: 8 more sheets: C2_gsea_report_for_NrasG12D_WT, HALLMAR_gsea_report_NrasG12D_WT, HALLMA_gsea_report_NrasG12D_RAG, C2_gsea_report_for_NrasG12D_RAG, C2_gsea_report_for_MA9_RAG, C2_gsea_report_for_MA9_WT, HALLMAR_gsea_report_for_MA9_RAG, HALLMARK_gsea_report_for_MA9_WT]
