# Supplementary material for: Oncogenic drivers dictate immune control of acute myeloid leukemia
Source: Nat Commun. 2023 Apr 14;14:2155. doi: 10.1038/s41467-023-37592-9 (PMC10104832; doi:10.1038/s41467-023-37592-9)
Supplement: Supplementary file 7 — Source Data [file 41467_2023_37592_MOESM7_ESM.xlsx]

## Sheet: Figure 1b
Rag2-/-𝛾c-/-	WT
24.5657	92.8829
41.9862	50.5557
31.7638	69.7874
38.0354	62.7706
	37.844

## Sheet: Figure 1c
Rag2-/-𝛾c-/-	WT
4.6696	0.03136
3.13686	0.15093
3.33232	0.083808
5.6782	0.055912
5.888	0.036972

## Sheet: Figure 1d
Rag2-/-𝛾c-/-	WT
0.00871503	0.000249
0.0068957	0.000746
0.00629471	0.000197
0.0301568	0.000404
0.0347118	0.000435

## Sheet: Figure 1e
Days post transplant	Rag2-/-γc-/-	WT
14	1
14	1
14	1
14	1
14	1
14		1
14		1
14		1
14		1
14		1

## Sheet: Figure 1f
	Days post transplant	Rag2-/-γc-/-	WT
IR23	20	1
IR23	20	1
IR23	19	1
IR23	19	1
IR23	19	1
IR23	27		1
IR23	27		1
IR23	27		1
IR23	27		1
IR23	28		1
IR31 R1	17	1
IR31 R2	18	1
IR31 R3	18	1
IR31 R4	18	1
IR31 R5	18	1
IR31 WT1	25		1
IR31 WT2	25		1
IR31 WT3	23		1
IR31 WT4	25		1
IR31 WT5	25		1
IR31 WT6	23		1
IR31 WT7	23		1
IR31 WT8	23		1
IR31 WT9	23		1
IR31 WT10	23		1

## Sheet: Figure 1g
Days post transplant	Rag2-/-γc-/-	WT
23	1
23	1
23	1
24	1
24	1
75		0
75		0
55		1
65		1
68		1
22	1
22	1
22	1
22	1
22	1
77		1
98		1
99		0
99		1
95		1

## Sheet: Figure 2a
H2-Db
WT BM (CD11b+)	BANH	MA9	NrasG12D
682	583	767	2702
491	409	950	2877
499	468	710	2400
	544	750	2466
H2-Kb
WT BM (CD11b+)	BANH	MA9	NrasG12D
816	1636	1748	5713
860	1028	2013	5824
568	1440	1839	4955
689	1384	1788	5676
MHC Class II
WT BM (CD11b+)	BANH	MA9	NrasG12D
53.9	3.85	6.42	11666
43.6	11.6	11.6	12212
38.5	47.5	14.1	10602
44.9	6.42	20.5	11197

## Sheet: Figure 2b
ID	Driver	Expression
GSM158714	NRAS	5.02238
GSM158716	NRAS	8.19959
GSM158717	NRAS	4.72052
GSM158718	MLL_X	4.66184
GSM158721	NRAS	7.94885
GSM158725	NRAS	7.57372
GSM158734	NRAS	5.33721
GSM158736	NRAS	6.54706
GSM158771	NRAS	5.02254
GSM158772	NRAS	5.85529
GSM158775	NRAS	5.0367
GSM158777	NRAS	7.32214
GSM158791	NRAS	6.85781
GSM158792	NRAS	5.09706
GSM158804	MLL_X	4.9067
GSM158869	NRAS	6.18581
GSM158879	NRAS	6.60025
GSM158897	NRAS	6.63631
GSM158900	NRAS	7.56348
GSM158911	NRAS	5.13
GSM158922	NRAS	6.79072
GSM158923	NRAS	6.20124
GSM158924	MLL_X	5.51584
GSM158928	NRAS	8.40701
GSM158931	NRAS	6.40797
GSM158943	MLL_X	4.97458
GSM158949	MLL_X	5.02787
GSM158959	NRAS	6.93975
GSM158963	NRAS	5.99991
GSM158972	NRAS	8.7208
GSM158980	NRAS	6.62617
GSM158981	NRAS	5.87552
GSM158998	NRAS	6.38231
GSM158999	NRAS	4.95983
GSM159004	NRAS	4.84992
GSM159012	NRAS	5.18266
GSM159018	MLL_X	4.64291
GSM159020	NRAS	4.98409
GSM159040	NRAS	5.00531
GSM159042	NRAS	4.84987
GSM159051	MLL_X	5.12761
GSM159052	NRAS	4.75121
GSM159053	NRAS	6.28745
GSM159059	NRAS	7.28034
GSM159078	NRAS	4.75463
GSM159092	NRAS	5.98914
GSM159098	NRAS	4.79242
GSM159115	NRAS	5.15912
GSM159117	MLL_X	5.84749
GSM159129	NRAS	4.87556
GSM159134	MLL_X	5.33329
GSM159162	MLL_X	4.48382

## Sheet: Figure 2c
Driver	Expression
NPM1c FLT3ITD	0.00293205
RUNX1-RUNX1T1	0.705381
NPM1c FLT3ITD	0.529969
NRAS	0.598405
NPM1c FLT3ITD	-0.00792906
NRAS	0.572791
NRAS	0.36826
MLL_X	0.544714
RUNX1-RUNX1T1	0.613531
NPM1c	0.548318
NRAS	0.713192
RUNX1-RUNX1T1	0.733775
-5/7(q)	0.48019
NPM1c FLT3ITD	0.575365
NRAS	0.720435
NN	0.0359569
Cebpa_Biallelic	0.423241
t(15;17)	0.201937
Other	0.707358
NN	0.583633
Other	0.679456
NPM1c	0.478641
NPM1c	0.659038
NRAS	0.438828
NPM1c	0.587627
NRAS	0.68899
Other	0.61068
Cebpa_Biallelic	0.570008
NPM1c FLT3ITD	0.594987
-5/7(q)	0.525128
Cebpa_Biallelic	0.592765
idt(16)	0.565979
NPM1c FLT3ITD	0.483174
-5/7(q)	0.576097
NN	0.0739218
NPM1c	0.496072
Cebpa_Biallelic	0.629478
NPM1c	0.282069
Cebpa_Biallelic	0.491453
RUNX1-RUNX1T1	0.638091
NPM1c	0.56649
RUNX1-RUNX1T1	0.692777
NPM1c	0.381857
Other	0.558027
NPM1c FLT3ITD	0.276331
-5/7(q)	0.622333
-5/7(q)	0.655484
Complex	0.498454
8	0.702893
FLT3ITD	0.685464
FLT3ITD	0.598325
-5/7(q)	0.554259
Complex	0.804899
NPM1c FLT3ITD	0.137379
Cebpa_Biallelic	0.581223
NPM1c	0.534326
NPM1c FLT3ITD	0.518843
FLT3ITD	0.709619
NPM1c FLT3ITD	0.524701
NRAS	0.341018
NRAS	0.579645
t(15;17)	0.118513
FLT3ITD	0.609761
NRAS	0.631804
NPM1c FLT3ITD	0.250676
NRAS	0.650936
NPM1c	0.597525
FLT3ITD	0.625139
NPM1c FLT3ITD	0.224229
RUNX1-RUNX1T1	0.681768
FLT3ITD	0.487222
NPM1c FLT3ITD	0.647673
FLT3ITD	0.549232
NPM1c FLT3ITD	0.552524
Other	0.711542
NPM1c FLT3ITD	0.569048
-5/7(q)	0.681934
NN	0.621604
8	0.594334
NRAS	0.651577
NRAS	0.587321
NPM1c	0.713635
Cebpa_Biallelic	0.586079
NPM1c FLT3ITD	0.307704
FLT3ITD	0.595807
NPM1c FLT3ITD	0.565542
NN	0.637918
FLT3ITD	0.596987
NPM1c	0.594898
NN	0.496253
Cebpa_Biallelic	0.576547
idt(16)	0.579407
MLL_X	0.43185
NN	0.612994
NN	0.476619
Complex	0.542535
NN	0.375769
NPM1c	0.496978
RUNX1-RUNX1T1	0.545733
t(15;17)	0.208403
t(15;17)	0.154022
t(15;17)	0.327366
RUNX1-RUNX1T1	0.602826
NPM1c FLT3ITD	0.0109972
NPM1c	0.428458
NPM1c	0.24021
NPM1c FLT3ITD	0.606747
Cebpa_Biallelic	0.482352
NN	0.571892
NPM1c FLT3ITD	0.660389
Other	0.530722
NPM1c	0.588475
NN	0.6057
NPM1c	0.690559
8	0.593435
NPM1c	0.308031
Other	0.576011
NPM1c FLT3ITD	0.214501
idt(16)	0.571672
-5/7(q)	0.261127
FLT3ITD	0.688811
FLT3ITD	0.335982
NN	0.608096
NN	0.597467
Other	0.542239
NPM1c	0.537678
FLT3ITD	0.49841
idt(16)	0.620783
NPM1c FLT3ITD	0.763857
t(15;17)	0.397101
NPM1c	0.521316
NPM1c	0.623105
FLT3ITD	0.255106
Other	0.464327
Other	0.700043
FLT3ITD	0.662669
NPM1c	0.420196
t(15;17)	0.348778
NPM1c	0.424145
t(15;17)	0.283987
NPM1c	0.563928
FLT3ITD	0.496291
FLT3ITD	0.617427
NPM1c FLT3ITD	0.451305
FLT3ITD	0.608684
FLT3ITD	0.654388
NPM1c FLT3ITD	0.401001
t(15;17)	0.169872
t(15;17)	0.38723
RUNX1-RUNX1T1	0.618945
-5/7(q)	0.602556
t(15;17)	0.0436115
NPM1c FLT3ITD	0.517966
NPM1c	0.614747
Complex	0.580874
Complex	0.560891
-5/7(q)	0.594543
NRAS	0.649554
NN	0.49981
8	0.427633
Cebpa_Biallelic	0.605127
RUNX1-RUNX1T1	0.57919
Other	0.419666
Other	0.594894
NPM1c FLT3ITD	0.494317
idt(16)	0.693811
RUNX1-RUNX1T1	0.476011
NRAS	0.51668
FLT3ITD	0.509657
Complex	-0.0282342
NPM1c FLT3ITD	0.546925
FLT3ITD	0.519725
FLT3ITD	0.0745879
NPM1c FLT3ITD	0.531795
NPM1c FLT3ITD	0.353592
idt(16)	0.700177
NPM1c FLT3ITD	-0.00182403
FLT3ITD	0.0990486
Other	0.467729
NPM1c FLT3ITD	0.464738
NPM1c	0.596507
NN	0.0360294
NPM1c	0.660513
NPM1c	0.673073
NRAS	0.551049
NPM1c FLT3ITD	0.592434
RUNX1-RUNX1T1	0.722816
NRAS	0.622695
-5/7(q)	0.661678
Cebpa_Biallelic	0.538523
NN	0.721677
idt(16)	0.550077
RUNX1-RUNX1T1	0.676862
RUNX1-RUNX1T1	0.617649
Cebpa_Biallelic	0.672887
NPM1c FLT3ITD	0.49752
NPM1c	0.6315
-5/7(q)	0.104331
NRAS	0.596116
RUNX1-RUNX1T1	0.555283
Other	0.530452
idt(16)	0.617063
NPM1c	0.237488
NPM1c	0.580557
idt(16)	0.590318
idt(16)	0.571721
t(15;17)	0.386505
t(15;17)	0.258948
NRAS	0.66501
NRAS	0.57798
MLL_X	0.58271
RUNX1-RUNX1T1	0.63583
t(15;17)	0.552817
RUNX1-RUNX1T1	0.626034
NRAS	0.6783
NPM1c FLT3ITD	0.509933
NRAS	0.612172
NPM1c	0.520537
FLT3ITD	0.502962
Other	0.540773
Complex	0.212366
Other	0.658131
Other	0.645018
Unknown	0.468666
NPM1c	0.359326
FLT3ITD	0.332226
NPM1c FLT3ITD	0.724191
MLL_X	0.422592
FLT3ITD	0.69393
idt(16)	0.579636
NPM1c	0.628435
Other	0.643381
Cebpa_Biallelic	0.298772
MLL_X	0.423364
NPM1c FLT3ITD	0.492838
Other	0.412308
NPM1c	0.591127
NPM1c FLT3ITD	0.543349
Other	0.601227
NPM1c	0.455398
NPM1c FLT3ITD	0.521751
NRAS	0.699683
NPM1c FLT3ITD	0.585924
NPM1c FLT3ITD	0.490766
NN	0.632638
NRAS	0.674479
-5/7(q)	0.614645
Cebpa_Biallelic	0.566303
RUNX1-RUNX1T1	0.61435
NPM1c FLT3ITD	0.462566
8	0.59286
NN	0.700552
RUNX1-RUNX1T1	0.671143
NPM1c	0.663198
NRAS	0.726543
Other	0.558696
NPM1c	0.670043
NN	0.376518
NPM1c FLT3ITD	0.594442
Other	0.49016
Cebpa_Biallelic	0.407506
Other	0.589056
NRAS	0.653608
NRAS	0.65432
RUNX1-RUNX1T1	0.600231
-5/7(q)	0.621208
RUNX1-RUNX1T1	0.512383
RUNX1-RUNX1T1	0.603531
NPM1c FLT3ITD	0.604789
NPM1c	0.515092
Cebpa_Biallelic	0.536036
NPM1c FLT3ITD	0.64706
NPM1c FLT3ITD	0.179731
FLT3ITD	0.157424
Unknown	0.62286
idt(16)	0.653429
Cebpa_Biallelic	0.59892
FLT3ITD	0.497741
NPM1c FLT3ITD	0.403366
NRAS	0.693266
NRAS	0.608658
Other	0.531707
NPM1c FLT3ITD	0.682691
FLT3ITD	-0.0457397
-5/7(q)	0.593339
NRAS	0.506523
RUNX1-RUNX1T1	0.619552
idt(16)	0.669697
Unknown	0.583422
NN	0.65227
FLT3ITD	0.483476
-5/7(q)	0.588128
NRAS	0.649028
NPM1c FLT3ITD	0.129647
NPM1c	0.189379
FLT3ITD	0.593608
NPM1c FLT3ITD	0.553372
MLL_X	0.542498
Complex	0.567981
NRAS	0.510777
NPM1c FLT3ITD	0.572094
-5/7(q)	0.587722
NPM1c FLT3ITD	0.524314
idt(16)	0.631258
NPM1c FLT3ITD	0.54009
NPM1c	0.508917
NPM1c	0.500045
idt(16)	0.664265
RUNX1-RUNX1T1	0.626913
FLT3ITD	0.769361
Cebpa_Biallelic	0.663397
NPM1c FLT3ITD	0.551529
NPM1c FLT3ITD	0.501175
RUNX1-RUNX1T1	0.678814
FLT3ITD	0.474485
NPM1c FLT3ITD	0.528809
NRAS	0.536397
FLT3ITD	0.579002
NRAS	0.410169
NN	0.582572
Unknown	0.266134
FLT3ITD	0.517991
NN	0.455564
FLT3ITD	0.616363
MLL_X	0.498229
NRAS	0.413133
NRAS	0.549388
NPM1c	0.57737
Cebpa_Biallelic	0.597169
NN	0.528799
8	0.60141
NPM1c FLT3ITD	0.494781
NRAS	0.650228
Other	0.744802
idt(16)	0.605473
FLT3ITD	0.56465
NPM1c FLT3ITD	0.587371
NPM1c	0.309697
NPM1c	0.174059
FLT3ITD	0.616994
NPM1c FLT3ITD	0.510856
Unknown	0.649768
FLT3ITD	0.599581
NPM1c FLT3ITD	0.553771
FLT3ITD	0.599954
8	0.60769
FLT3ITD	0.640863
NRAS	0.624824
NN	0.542076
FLT3ITD	0.669988
RUNX1-RUNX1T1	0.711565
FLT3ITD	0.486003
idt(16)	0.712373
idt(16)	0.672764
8	0.42941
Other	0.0228914
NPM1c	0.606932
FLT3ITD	0.718901
NPM1c FLT3ITD	0.586272
NPM1c	0.435968
8	0.793075
NRAS	0.424069
Cebpa_Biallelic	0.618189
NN	0.549168
Other	0.654566
NPM1c	0.527884
RUNX1-RUNX1T1	0.629057
NRAS	0.57802
-5/7(q)	0.611013
NPM1c FLT3ITD	0.509869
NPM1c FLT3ITD	0.222698
-5/7(q)	0.450391
Complex	0.472604
NN	0.569753
RUNX1-RUNX1T1	0.675143
NPM1c FLT3ITD	0.206661
NN	0.66696
Other	0.346928
NN	0.343965
RUNX1-RUNX1T1	0.713929
t(15;17)	0.193163
NPM1c	0.502332
NPM1c FLT3ITD	0.529704
NRAS	0.618942
NN	0.646323
MLL_X	0.475815
FLT3ITD	0.67372
NPM1c	0.601146
Other	0.675475
Unknown	0.202417
NPM1c	0.635078
idt(16)	0.52255
NPM1c FLT3ITD	0.562925
-5/7(q)	0.543423
NPM1c FLT3ITD	0.44976
NPM1c FLT3ITD	0.646118
NRAS	0.493621
NPM1c	0.565519
Unknown	0.501354
NPM1c	0.690368
FLT3ITD	0.649442
MLL_X	0.0293391
NPM1c	0.0699811
NPM1c	0.259669
idt(16)	0.626462
NPM1c	0.624317
Unknown	0.441702
FLT3ITD	0.530405
NPM1c	0.347864
FLT3ITD	0.39023
t(15;17)	0.268336
NPM1c FLT3ITD	0.456649
Complex	0.709532
FLT3ITD	0.351636
NPM1c FLT3ITD	0.478371
idt(16)	0.631842
NPM1c	0.50526
NPM1c	0.548884
Complex	0.423329
NN	0.559908
NN	0.489867
Complex	0.601362
FLT3ITD	0.64525
NPM1c FLT3ITD	0.580419
NN	0.590718
Other	0.748194
-5/7(q)	0.528736
idt(16)	-0.00950094
MLL_X	0.49638
-5/7(q)	0.640422
NPM1c FLT3ITD	0.514328
NN	0.50303
idt(16)	0.592152
8	0.501339
NN	0.69845
NPM1c FLT3ITD	0.54603
Unknown	0.192798
Unknown	0.603955
Unknown	0.615535
Unknown	0.621269
Unknown	0.373743
Unknown	0.682135
Unknown	0.408472
Unknown	0.628204
Unknown	0.555249
Unknown	0.676811
Unknown	0.385238
Unknown	0.563147
Unknown	0.40604
Unknown	0.589865
Unknown	0.717095
Unknown	0.697421
Unknown	0.365689
Unknown	0.618562
Unknown	-0.0558873
Unknown	0.603593
Unknown	0.494581
Unknown	0.664634
Unknown	0.0562543
Unknown	0.461107
Unknown	0.537142
Unknown	0.504666
Unknown	0.559348
Unknown	0.718079
Unknown	0.649949
Unknown	0.661642
Unknown	0.648486
Unknown	0.599232
Unknown	0.615504
Unknown	0.5967
Unknown	0.685069
Unknown	0.534748
Unknown	0.601714
Unknown	0.603849
Unknown	0.662709
Unknown	0.547794
Unknown	0.658765
Unknown	0.251492
Unknown	0.648178
Unknown	0.517116
Unknown	0.566804
Unknown	0.68825
Unknown	0.638915
Unknown	0.504788
Unknown	0.727239
Unknown	0.63642
Unknown	0.662054
Unknown	0.618173
Unknown	0.772042
Unknown	0.518365
Unknown	0.284237
Unknown	0.613201
Unknown	0.424276
Unknown	0.608029
Unknown	0.584936
Unknown	0.653237
Unknown	0.709522
Unknown	0.582597
Unknown	0.574452
Unknown	0.641906
Unknown	0.588078
Unknown	0.462271
Unknown	0.61024
Unknown	0.632067
Unknown	0.720888
Unknown	0.581101
Unknown	0.558545
Unknown	0.520237
Unknown	0.299878
Unknown	0.286433
Unknown	0.74006
Unknown	0.387788

## Sheet: Figure 2d
ID	Expression	Driver	DriverDetailed	age
AML001	0.0567413	RAS	NRAS	teens
AML008	0.0120215	MLL-X	MLL-X	teens
AML012	0.414759	RAS	NRAS	infants
AML026	0.345702	MLL-X	MLL-AF9	infants
AML0361	0.647889	RAS	KRAS	adult_60up
AML048	0.181743	MLL-X	MLL-X	infants
AML052	0.00744945	MLL-X	MLL-AF9	teens
AML073	0.0783375	MLL-X	MLL-X	pediatric_NA
AML2451	0.0331058	RAS	NRAS	adult_60up
AML2910	1.45431	RAS	NRAS	adult_60up
AML4340	0.131419	RAS	KRAS	adult_60up
Control0004	0.720643	Healthy	Healthy	control_39to53yrs
Control0082	0.548463	Healthy	Healthy	control_19to26yrs
Control1	0.371422	Healthy	Healthy	control_19to26yrs
Control2	1.01969	Healthy	Healthy	control_39to53yrs
Control3	1.16831	Healthy	Healthy	control_39to53yrs
Control4	0.666049	Healthy	Healthy	control_19to26yrs
Control5	0.607968	Healthy	Healthy	control_39to53yrs

[truncated: 36 more sheets: Figure 2e, Figure 2f, Figure 2g, Figure 3a, Figure 3b, Figure 3d, Figure 3e, Figure 3f, Figure 3g, Figure 4b, Figure 4c, Figure 4d, Figure 4e, Figure 4g, Figure 5b, Figure 5d, Figure 5e, Figure 5f, Supp Fig 1a, Supp Fig 1b …]
